# Supplementary material for: Multi-tissue metabolomic profiling reveals potential mechanisms of cocoon yield in silkworms (Bombyx mori) fed formula feed versus mulberry leaves
Source: Front Mol Biosci. 2022 Aug 17;9:977047. doi: 10.3389/fmolb.2022.977047 (PMC9428324; doi:10.3389/fmolb.2022.977047)
Supplement: Supplementary file 4 [file DataSheet1.xlsx]

## Sheet: Table S1
Table S1. Results of metabolites identification and quantification.
Index	Compounds	cpd_ID	HMDB	Q1 (Da)	Molecular Weight (Da)	Ionization model	Formula	Level	FF_B1	FF_B2	FF_B3	FF_B4	FF_B5	FF_B6	FF_B7	FF_B8	FF_B9	FF_B10	FF_B11	FF_B12	FF_M1	FF_M2	FF_M3	FF_M4	FF_M5	FF_M6	FF_M7	FF_M8	FF_M9	FF_M10	FF_M11	FF_M12	FF_S1	FF_S2	FF_S3	FF_S4	FF_S5	FF_S6	FF_S7	FF_S8	FF_S9	FF_S10	FF_S11	FF_S12	ML_B1	ML_B2	ML_B3	ML_B4	ML_B5
MEDN0004	L-Cystine	C00491	HMDB0000192	239.016	240.024	[M-H]-	C6H12N2O4S2	A	72384	70863	46945	72938	58239	87827	67398	65286	52985	36838	35985	46722	380200	100100	192400	1340500	413590	301070	190940	474570	301370	1002900	618900	1201100	43945	131010	162320	264850	298160	281505	40470	53659	55069	198810	187820	225670	105910	89426	61423	81424	145340
MEDN0005	L-Threonine	C00188	HMDB0000167	118.05	119.058	[M-H]-	C4H9NO3	B	8692500	4944500	5677500	3082500	2308300	3940700	5431900	3869500	5564000	1900000	678070	2105800	3256300	2724700	2764000	4003200	3001100	2685800	2271300	2999100	2183500	3740200	2775100	3068400	2651900	4384700	4746500	2763100	3880300	3321700	2165000	1866500	2656200	1788000	1475300	1355900	5973900	5393400	4566600	4123500	4903500
MEDN0007	L-Arginine	C00062	HMDB0000517	173.104	174.112	[M-H]-	C6H14N4O2	B	18769000	25120000	19653000	18605000	10285000	11889000	20663000	19450000	21693000	13394000	6405600	6068500	23174000	20501000	20124000	32524000	23149000	21123000	23611000	24584000	14095000	29865000	16455000	30830000	5686500	2494900	2255600	4582000	3369500	3975750	6827400	6510900	7366200	4131600	4136100	4641900	15069000	11308000	8475100	9951800	13945000
MEDN0009	L-Asparate	C00049	HMDB0000191	132.03	133.038	[M-H]-	C4H7NO4	A	853890	696710	854430	955750	925400	997380	653980	771250	779370	880160	742320	912010	5413700	1870700	1472400	5879800	5183300	3647000	2479800	5042700	1557000	10157000	2874700	4962600	372780	2005300	2850300	816740	1046800	931770	526620	319390	423260	429710	541890	797690	280440	176800	233920	262490	236140
MEDN0010	Citrulline	C00327	HMDB0000904	174.088	175.096	[M-H]-	C6H13N3O3	A	1730500	1689800	1718100	1083200	943620	1134200	1135600	988330	1784200	870450	405560	516020	1226400	940050	1207300	1101600	953480	996310	932710	1138300	793820	1045000	857840	1064900	2887100	698470	836850	776480	973730	875105	2027500	1747200	2089300	642680	595890	416070	1297700	1244900	917150	1230200	1467600
MEDN0011	L-glutamate	C00025	HMDB0000148	146.045	147.053	[M-H]-	C5H9NO4	A	3040200	3224300	4159000	3794500	3350100	3914700	2469800	3638600	3096400	3351400	3391800	3092000	78694000	73293000	72088000	102620000	93934000	75832000	62440000	85915000	54675000	106020000	84817000	90710000	127390000	65303000	88677000	128240000	123510000	125875000	184300000	115560000	168180000	112480000	119910000	151450000	1134400	797300	1074000	1022800	1038800
MEDN0012	L-Histidine	C00135	HMDB0000177	154.062	155.07	[M-H]-	C6H9N3O2	A	34671000	42574000	46811000	51216000	46614000	47461000	46943000	51822000	40307000	54685000	61921000	61197000	2311300	1319900	1371700	4650800	2825200	1904400	1945300	2464200	1439100	4003400	3033500	4107900	3373500	1722500	1625300	3134600	2957300	3045950	4121700	2949400	3697300	3923800	3494400	4292200	18424000	17708000	14969000	19363000	20365000
MEDN0017	L-Pyroglutamic Acid	C01879	HMDB0000267	128.035	129.043	[M-H]-	C5H7NO3	A	95810	159810	96199	69478	128490	49830	80524	111610	131720	78918	44860	80690	149130	59005	71762	189770	164710	82142	35419	67595	25953	135900	97475	244580	74088	45893	31556	29279	41419	35349	50285	43530	108300	79657	40012	29743	24797	34356	33368	29363	46974
MEDN0018	L-Serine	C00065	HMDB0000187	104.035	105.043	[M-H]-	C3H7NO3	B	4617900	5207900	4773200	11770000	13571000	12734000	4326400	9741400	5416800	11397000	10478000	10924000	7425900	5596100	4837000	9106500	9509300	7439000	5497400	8298300	6025700	10466000	9863600	9920600	1630700	4066300	3926200	6018800	7744300	6881550	1566700	1078000	1311000	6537600	6049300	5336400	6802800	5365300	5583200	5674800	5896900
MEDN0025	3-Hydroxymethylglutaric acid	C03761	HMDB0000355	161.045	162.053	[M-H]-	C6H10O5	A	8113800	7339600	7861400	13545000	11992000	10393000	9476400	10126000	7680500	14965000	13057000	13233000	316310	210690	166600	394240	460810	314550	238590	350810	189930	525880	598140	533290	676460	221180	213370	419010	279680	349345	669040	467060	539920	339050	367100	516550	21364000	30466000	23466000	25970000	20433000
MEDN0028	4-Hydroxy-L-glutamic acid	C03079	HMDB0002273	162.04	163.032	[M-H]-	C5H9NO5	A	69574	153800	141400	132770	145180	161240	66750	167770	108780	106040	83815	106120	176300	138620	136730	266720	230230	216260	183210	153080	149740	284680	209740	281480	923050	661820	833650	901860	844850	873355	934470	554510	961340	930680	946360	1222400	49434	63849	44298	55999	65276
MEDN0042	L-Asparagine	C00152	HMDB0000168	131.046	132.054	[M-H]-	C4H8N2O3	A	20424000	23272000	29473000	21050000	17921000	18119000	25904000	23290000	25454000	17874000	14296000	18491000	6786600	6855500	4408700	11480000	6382600	5350800	7008300	5803600	3106700	8642500	5243100	7650700	7830300	7586900	7955000	8362100	9134400	8748250	7241900	6199200	7698300	7171600	6368800	7626700	7587600	7690000	6961400	6502200	9936300
MEDN0043	L-Carnosine	C00386	HMDB0000033	225.099	226.107	[M-H]-	C9H14N4O3	A	37718	34454	42249	42864	50820	40536	44286	44809	42408	51377	48497	63046	NA	NA	5174.4	4900.5	NA	NA	NA	NA	NA	NA	NA	NA	NA	NA	NA	NA	NA	NA	NA	NA	NA	NA	NA	NA	10434	8135.8	10733	20552	20775
MEDN0044	L-Cystathionine	C02291	HMDB0000099	221.06	222.067	[M-H]-	C7H14N2O4S	A	22954000	23646000	20988000	22708000	26308000	29069000	9575900	10261000	23768000	14810000	6107600	6629500	1371400	1589500	1080300	3768900	1679500	1784500	916510	1415400	931310	1260600	1156600	2095700	336120	212230	187360	469840	353690	411765	388690	316210	393980	327020	203390	196180	18626000	18882000	23836000	21526000	22530000
MEDN0046	L-Glutamine	C00064	HMDB0000641	145.061	146.069	[M-H]-	C5H10N2O3	A	10112000	14815000	16252000	11029000	12337000	12473000	13264000	13486000	17474000	9480800	7854700	8848800	2246300	2482600	1980500	3874200	2186300	1997600	3154800	2363800	1381900	2696000	2091800	2725000	13493	3045900	2769100	608970	1585000	1096985	254750	34638	14648	33176	37789	76994	3749200	2761100	3024000	2936200	4369900
MEDN0047	Homocitrulline	C02427	HMDB0000679	188.104	189.111	[M-H]-	C7H15N3O3	A	1179200	1536500	1479200	1368600	1489700	1402100	1298600	1589800	1529400	1420300	1226800	1355700	309250	226540	217180	393120	290170	270670	357670	332010	247490	356040	286360	434500	340420	410210	361910	478430	522290	500360	353900	355090	400340	341580	284480	292870	69019	60791	61840	47837	38009
MEDN0049	Saccharopine	C00449	HMDB0000279	275.124	276.132	[M-H]-	C11H20N2O6	A	588770	799130	816060	745820	1239900	1239100	664770	1179200	1120700	1197400	1178300	1111700	517180	1094200	1399600	1185400	520840	589270	1746400	923970	500770	1031700	862480	738870	NA	NA	NA	190160	165710	177935	NA	NA	NA	NA	146140	147970	NA	NA	NA	NA	NA
MEDN0051	Methionine sulfoxide	-	HMDB0002005	164.038	165.046	[M-H]-	C5H11NO3S	A	484320	558090	552690	857670	920820	770870	592420	993910	775120	1071300	860320	1370700	201670	127440	74150	639980	173520	173500	240760	130650	128090	325440	206000	362660	126390	334580	458980	454520	518760	486640	181110	138540	227810	352460	339030	272960	8799	19846	NA	4933.6	12929
MEDN0056	N-Acetylleucine	C02710	HMDB0011756	172.097	173.105	[M-H]-	C8H15NO3	B	454110	394840	342460	303920	146360	104620	431780	319680	459590	173280	37009	72808	72129	78778	57180	112650	64286	53123	50239	58869	24847	115820	69990	109990	160620	21651	23916	33811	23380	28595.5	220200	150750	245430	35581	42554	26149	421900	240980	116780	193010	449780
MEDN0059	N-Glycyl-L-Leucine	C02155	HMDB0000759	187.108	188.116	[M-H]-	C8H16N2O3	A	50225	43391	47195	74194	75471	60034	33813	83254	51117	81388	60207	80879	11048	10996	3539.3	22825	37032	16927	12480	7359.6	7764	20381	10020	15991	11518	11745	13084	9552.3	19411	14481.6	9507.5	8920.5	8449.9	10317	11043	11254	46267	31509	31657	31535	46556
MEDN0060	N-Isovaleroylglycine	-	HMDB0000678	158.082	159.09	[M-H]-	C7H13NO3	A	384170	214920	349330	66795	70525	105020	84987	121110	181450	77225	54800	98401	5795.1	5695.6	4238.5	6636.3	3475.9	4490.5	3905.4	6245.4	1765.9	6427.2	3757.4	6441.5	9165.8	NA	NA	NA	NA	NA	5255.7	4319	5295.4	4275.8	NA	5005.6	115410	47391	106800	70367	118420
MEDN0061	N-Phenylacetylglycine	C05598	HMDB0000821	192.066	193.074	[M-H]-	C10H11NO3	B	41087	40040	34923	36238	9669.5	25270	39548	28381	51228	16406	3853.2	8107.9	5249.5	7616.8	2450.4	3864.7	4976	6125.7	6855.1	4233.3	2986.1	5353.9	6007.1	6866.7	20096	3690.5	4259.6	2542.8	3298	2920.4	8530.2	8171	12084	4767.7	6203.7	6627.4	6544.4	4587.2	5795.5	4752.3	6672.8
MEDN0062	Propionylglycine	-	HMDB0000783	130.05	131.058	[M-H]-	C5H9NO3	B	3110100	2588000	1990500	2798900	1610800	1386900	2837000	2399800	2804200	1909400	772890	1100000	1155500	803490	753760	1820300	1156200	889680	916320	1107800	640200	1559400	939540	1399300	2013900	728010	685970	1108100	897580	1002840	1661000	1595400	1687100	836570	797670	928120	2121900	1712600	1410600	1747200	2488000
MEDN0070	Sarcosine	C00213	HMDB0000271	88.0399	89.048	[M-H]-	C3H7NO2	A	37570	22494	28036	25035	14694	15628	26747	18102	18367	15549	5025	9590.9	24575	15691	31279	35052	27192	25456	22766	30669	15212	40155	25874	20951	109070	60885	51983	87885	86486	87185.5	102900	61504	103880	106100	69450	85952	16265	12077	19122	14412	17332
MEDN0075	N-Acetyl-L-phenylalanine	C03519	HMDB0000512	206.082	207.1	[M-H]-	C11H13NO3	B	304610	275500	175140	144890	194650	211850	133670	147290	255320	161710	78110	140750	19404	15826	7210	15021	22194	15525	9616.6	12956	6823.1	14214	12311	22160	NA	NA	NA	NA	NA	NA	NA	NA	NA	NA	NA	NA	602520	1051800	747250	644510	883680
MEDN0086	Terephthalic Acid	C06337	HMDB0002428	165.019	166.027	[M-H]-	C8H6O4	A	97648	NA	NA	61306	54347	53503	73816	81623	96905	83180	90781	44099	110170	144730	84236	145280	119120	88506	101370	107990	97486	76696	92612	71432	100010	60072	46377	70673	81236	75954.5	85028	78185	79718	53431	94308	109250	110840	53862	71628	141310	101830
MEDN0089	Gentisic acid	C00628	HMDB0000152	153.019	154.027	[M-H]-	C7H6O4	A	13102000	21579000	15373000	23733000	12524000	17549000	14578000	13194000	12071000	12782000	6085100	8755200	9693300	8111000	6500900	12837000	8486300	15024000	10930000	4319300	2986000	10671000	6184200	17168000	1641600	400870	506960	1048900	762010	905455	4914400	3303400	3966000	689770	704630	882030	183220000	143370000	138240000	100590000	137660000
MEDN0092	3,4-Dihydroxybenzeneacetic acid	C01161	HMDB0001336	167.1	168.042	[M-H]-	C8H8O4	B	181380	196000	164350	185820	135500	150810	165150	142510	192660	189640	65070	94667	NA	NA	NA	NA	NA	NA	NA	NA	NA	NA	NA	NA	NA	NA	NA	NA	NA	NA	NA	NA	NA	NA	NA	NA	817180	744820	686220	735850	884800
MEDN0093	3-Hydroxyanthranilic acid	C00632	HMDB0001476	152.035	153.043	[M-H]-	C7H7NO3	B	32883	48196	42064	72110	78704	65363	36958	47420	36279	47717	40761	35718	57557	51452	35457	82832	71904	74918	65477	49185	36490	76182	62070	93321	10991	10125	7598.1	10056	6188	8122	21884	22764	23572	9885.9	5569.8	8545.7	45000	51442	65005	41621	36425
MEDN0098	2-Picolinic Acid	C10164	HMDB0002243	122.024	123.032	[M-H]-	C6H5NO2	A	87273	419180	117870	143710	167050	172910	199440	224110	236210	139060	163010	163510	4343300	5108200	3802100	5908000	6404900	3926200	4804800	8180300	5234000	5881400	5689500	4996700	4063200	3753400	3307400	3914600	4067500	3991050	3958600	3985300	3432800	4294700	4267700	4388900	113880	93789	84282	90302	91169
MEDN0106	Taurochenodesoxycholic Acid	C05465	HMDB0000951	498.289	499.297	[M-H]-	C26H45NO6S	A	96928	98655	131850	149750	111670	125350	123300	126070	100680	167920	174640	133240	105090	120460	136510	128260	94204	123210	125080	108840	153860	147340	108130	130360	137220	141120	167300	100870	136610	118740	160240	152310	125160	157870	129720	161120	133140	100460	75797	147870	88559
MEDN0120	Galactitol	C01697	HMDB0000107	181.071	182.079	[M-H]-	C6H14O6	A	384210	373590	372560	385660	342970	421870	353880	532270	322300	352830	483080	403350	314480	799190	667170	1409500	1089500	1071400	1276700	953530	803780	1653300	1476300	1396600	133130	211600	182120	2755700	485430	1620565	1038300	1035200	815280	1186900	1152900	2040600	276400	230490	187230	246270	281360
MEDN0128	4-Hydroxy-3-methoxybenzaldehyde	C00755	HMDB0012308	151.04	152.047	[M-H]-	C8H8O3	A	106090	115680	91973	92232	101250	99954	111600	97032	140560	113720	74375	115440	85096	88969	79503	62872	51100	66004	63747	67309	111980	79150	52887	69452	78647	131800	82885	91397	80435	85916	84641	66165	55127	58253	81210	54065	71953	67975	78843	96388	120220
MEDN0131	(R)-Lipoic Acid	C03672	HMDB0031359	205.036	206.044	[M-H]-	C8H14O2S2	A	NA	NA	NA	NA	NA	NA	NA	NA	NA	NA	NA	NA	314250	291460	314820	340920	282330	255150	240460	365700	302620	347790	361070	359130	17132	54118	41897	48952	44757	46854.5	13502	19149	15551	45265	49459	59914	NA	NA	NA	NA	NA
MEDN0138	1-Methylhistidine	C01152	HMDB0000001	168.077	169.085	[M-H]-	C7H11N3O2	A	149800	156210	182270	130360	155160	142170	132600	140240	155130	156170	129870	117880	43668	43320	102020	106410	98702	128400	152260	133180	139000	104080	105090	95773	21511	52134	82146	43868	48196	46032	21092	25707	29093	NA	37747	56068	168550	116340	195390	144010	163790
MEDN0139	1-Methylxanthine	-	HMDB0010738	165.041	166.049	[M-H]-	C6H6N4O2	B	72480	88576	74511	154450	151480	154500	69040	77066	79873	128190	81174	84703	19293	11728	15225	37503	33783	20848	12454	11111	11853	40397	32347	44461	68987	103570	68179	127910	130490	129200	79438	85456	80119	219130	157770	252850	98914	99246	123690	109970	110700
MEDN0140	Xanthine	C00385	HMDB0000292	151.026	152.033	[M-H]-	C5H4N4O2	A	1968700	2327200	1384200	1098300	1406300	825330	3252200	1911500	1555000	1077600	1066100	799340	170550000	92909000	89015000	239300000	190680000	124490000	143180000	168930000	115500000	233570000	154890000	234060000	8350500	65616000	19831000	26283000	22946000	24614500	8207200	14219000	11620000	35126000	13638000	20286000	530280	608750	591160	741030	634050
MEDN0141	2'-Deoxyuridine	C00526	HMDB0000012	227.067	228.075	[M-H]-	C9H12N2O5	A	11526	14498	7865.3	15965	9756	4790.4	11910	13515	9623.2	NA	NA	NA	263780	136520	119810	138840	340820	157860	136590	551210	267480	338330	263860	168330	8501.6	10373	NA	NA	NA	NA	NA	NA	NA	NA	NA	NA	35808	42450	28502	20254	46043
MEDN0148	5-Methyluridine	-	HMDB0000884	257.077	258.085	[M-H]-	C10H14N2O6	A	468350	258570	235770	165630	163880	178760	193000	272030	384400	125520	95483	129450	48062	21269	27300	24490	53462	31993	15426	60461	26781	32077	35395	34979	15753	14221	5517.9	7605.5	13578	10591.8	17132	5521.5	9235.5	13197	9367.1	6874.8	187350	251770	343070	237690	195910
MEDN0153	Adenosine monophosphate	C00020	HMDB0000045	346.055	347.063	[M-H]-	C10H14N5O7P	A	469970	431910	518910	949790	774430	755950	508360	1084300	616850	975250	959180	883290	2553400	3567500	3301700	5363200	3514600	3871000	2939900	3198800	3635700	3363500	3818400	5750900	34421000	27832000	19421000	33930000	29331000	31630500	37690000	35676000	31761000	41125000	40276000	36796000	328360	245330	339810	462500	357640
MEDN0156	Cytidine-5-Monophosphate	C00055	HMDB0000095	322.044	323.052	[M-H]-	C9H14N3O8P	A	970310	1183100	568600	622770	955050	844210	679840	823400	1401100	725080	561800	801900	362560	430130	589630	521460	547260	470410	283520	478710	392240	461440	549220	569210	630640	4182200	2264400	2577700	3340800	2959250	1422500	1307400	1612600	2103000	1295200	1564300	397250	595570	473450	852230	537240
MEDN0158	Deoxyguanosine	C00330	HMDB0000085	266.089	267.097	[M-H]-	C10H13N5O4	A	58471	NA	34029	70433	57091	56608	30962	34888	57013	51182	58601	48842	2810900	3472900	2091600	1162800	2965000	1696600	1039500	2780500	2405400	2269200	1725600	1099600	69162	640070	295790	166930	195340	181135	62755	96546	51528	116290	81520	89025	316750	338880	263850	214020	385200
MEDN0159	Flavin Adenine Dinucleotide	C00016	HMDB0001248	784.149	785.157	[M-H]-	C27H33N9O15P2	A	55704	62377	64105	65992	51600	61049	58852	146890	48691	73396	72653	66109	182910	302970	311820	786130	366200	419920	304210	369320	274830	573660	429810	505390	257090	171180	188400	166100	151120	158610	237430	258950	230030	239370	233540	207670	77131	69571	77093	40647	50669
MEDN0160	Guanosine	C00387	HMDB0000133	282.084	283.092	[M-H]-	C10H13N5O5	A	5744700	4698500	4977000	6787900	6498300	8014800	4180700	4940400	5021800	6790600	7531800	7551600	38377000	43917000	47231000	22651000	57775000	32651000	28745000	50052000	38432000	27269000	41341000	31349000	10652000	56761000	44558000	19912000	30179000	25045500	10840000	14575000	12486000	9891400	8895800	7311500	6265000	5720400	6418100	6710700	7836000
MEDN0161	Guanosine 3',5'-Cyclic Monophosphate	C00942	HMDB0001314	344.04	345.047	[M-H]-	C10H12N5O7P	A	NA	NA	NA	NA	NA	NA	NA	NA	NA	NA	NA	NA	28085	20444	51070	22149	39410	NA	52514	77153	42809	24000	46540	NA	115130	835810	445130	326320	851460	588890	20449	45876	30865	367950	342080	297290	NA	NA	NA	NA	NA
MEDN0165	Inosinic acid	C00130	HMDB0000175	347.039	348.047	[M-H]-	C10H13N4O8P	A	24512	33532	42825	64934	42463	267770	42390	51753	75610	433980	399780	303210	183250	343800	460300	442640	424300	431580	218890	363430	355780	224600	462640	416380	7547200	1643600	1753700	3263400	3956200	3609800	7485600	7112000	7679000	5562400	6813400	5216300	30866	13802	21070	22372	15918
MEDN0168	Thymidine	C00214	HMDB0000273	241.082	242.09	[M-H]-	C10H14N2O5	A	NA	23847	15710	NA	NA	NA	12167	10818	20321	NA	NA	NA	85471	76995	72475	35185	98405	46627	57422	164730	104880	86758	89467	29452	NA	3734.8	NA	NA	NA	NA	NA	NA	NA	NA	NA	5200.2	32716	31401	21888	15692	25642
MEDN0169	Uracil	C00106	HMDB0000300	111.019	112.027	[M-H]-	C4H4N2O2	A	878380	907940	973820	1168400	1014000	960010	919560	1011900	782760	1105100	1172400	963480	130880	187370	161930	185500	156100	159570	113010	200700	161600	149880	162050	150540	154670	142160	207220	167710	207700	187705	155680	145990	146330	144670	159820	153200	1036300	716920	767460	1082000	799440
MEDN0170	Uridine 5’-Diphosphate	-	HMDB0000295	403	404.002	[M-H]-	C9H14N2O12P2	A	184130	135770	126910	124570	142920	154630	131500	126640	161420	125930	72130	134570	NA	NA	NA	NA	NA	NA	NA	NA	NA	NA	NA	NA	NA	NA	NA	NA	NA	NA	NA	NA	NA	NA	NA	NA	218690	220400	188390	184070	188450
MEDN0171	Uridine	C00299	HMDB0000296	243.062	244.07	[M-H]-	C9H12N2O6	A	219650	672360	387680	944850	954180	900170	470770	928980	778260	697280	880340	1141500	8517200	4667800	4718500	7806000	7640200	4652200	4873300	8637800	4932800	10000000	7135200	9085800	1188400	3701000	1963300	1667000	1772400	1719700	914780	735520	699910	1866300	849920	754060	486440	563140	570980	481010	439760
MEDN0173	Uridine diphosphate-N-acetylgalactosamine	C00203	HMDB0000304	606.074	607.1	[M-H]-	C17H27N3O17P2	B	641080	685840	464430	1176800	948160	979190	394140	1021900	872330	723260	708280	849360	1386400	2153700	1714300	10999000	6409900	6279300	3842500	1919500	1805300	8450900	6029800	13887000	4033600	2544100	3662900	6088800	6741500	6415150	5624600	5217000	5010300	9188000	8974300	8786100	745700	439620	576470	767750	468240
MEDN0195	Pyridoxal 5'-Phosphate	C00018	HMDB0001491	246.017	247.025	[M-H]-	C8H10NO6P	B	NA	NA	NA	NA	NA	NA	NA	NA	NA	NA	NA	7348.3	156570	134130	164690	370740	236340	214290	185310	187620	107620	332020	293720	274020	199640	158750	117340	139110	110220	124665	265590	256800	248660	254720	210840	169470	NA	NA	NA	NA	NA
MEDN0198	Citric acid	C00158	HMDB0000094	191.019	192.027	[M-H]-	C6H8O7	A	8284400	9398300	8399700	7037100	8761100	7954700	7521300	7668200	9394800	5595100	4040100	5153600	51456	36791	30659	44195	13450	30284	25658	15696	38790	33027	26999	19857	247950	100080	82016	212270	153100	182685	318210	199270	189160	236620	247450	279210	8924700	11557000	10274000	9236200	10041000
MEDN0201	Succinic Acid	C00042	HMDB0000254	117.019	118.027	[M-H]-	C4H6O4	A	10730000	10689000	11720000	7987300	6639800	7388200	11387000	7878200	9631900	7429300	4672900	5759800	25560	11235	12993	22470	22787	15192	8962.1	21543	10259	38916	18503	27082	304680	40627	46837	50230	35322	42776	183260	79922	98608	57685	50930	57268	10531000	10134000	11580000	9910200	12256000
MEDN0202	2-oxoglutarate	C00026	HMDB0000208	145.014	146.022	[M-H]-	C5H6O5	A	14333000	17520000	17838000	11838000	10920000	11146000	13470000	14905000	12289000	13285000	13593000	9255000	2069300	2518200	2400900	2232600	3190700	2121700	1757900	2159700	1703800	2492600	3374500	2379900	29735000	3122100	3131800	11857000	7384800	9620900	27160000	18339000	26113000	15418000	14423000	14395000	22302000	23372000	18909000	22841000	15939000
MEDN0203	cis-Aconitic acid	C00417	HMDB0000072	173.009	174.016	[M-H]-	C6H6O6	A	83338	94693	118600	72758	103480	95768	130290	87044	120350	128430	109520	109100	NA	NA	NA	NA	NA	NA	NA	NA	NA	NA	NA	NA	90294	NA	NA	NA	NA	NA	76075	59693	63668	69915	38816	80708	292600	272110	258700	290020	294430
MEDN0204	Pyruvic Acid	C00022	HMDB0000243	87.0082	88.016	[M-H]-	C3H4O3	A	21735	14014	15682	22082	19941	8556.4	13428	20024	9141	17259	10059	15552	4707.2	3204	12833	9251.6	9512.4	4178.9	4696	4901.7	6660	NA	9362.9	6079.8	72211	8351.1	7513.1	27492	27507	27499.5	37524	42342	50996	63439	42492	31251	13239	26719	12002	19332	31488
MEDN0206	Citramalic acid	C00815	HMDB0000426	147.029	148.1	[M-H]-	C5H8O5	B	6489000	6243300	4985100	5455000	6923700	5510500	7930800	5649200	6066000	5091400	4526900	4622300	1578200	2306700	3114600	1929500	2033900	2525500	3440800	2530100	1516700	4195600	5069000	4659600	4212100	463200	378980	1898800	1367500	1633150	8223800	6140200	7009900	3884900	2671600	2397900	9277700	7755400	8023500	8230200	9590800
MEDN0209	Tryptamine	C00398	HMDB0000303	159.092	160.1	[M-H]-	C10H12N2	B	66619	55437	59124	65222	36816	49822	42409	57636	50723	33283	24717	25873	20877	13359	14432	22948	18888	16142	14323	19676	8119.6	27899	17554	22726	11188	9065.1	11347	7994.4	7974.3	7984.35	8256.7	8582.7	10652	10048	8348.3	9007.1	107330	81657	77277	69306	104120
MEDN0212	Dl-Threitol	C16884	HMDB0004136	121.05	122.058	[M-H]-	C4H10O4	B	37731	42417	44403	32617	33338	40118	36781	38311	53314	37089	26299	26574	NA	NA	NA	NA	NA	NA	NA	NA	NA	NA	NA	NA	NA	NA	NA	12156	5610.2	8883.1	6348	4725.2	NA	7124.5	3421.3	11672	19266	22818	24640	23088	19620
MEDN0213	Sorbitol	C00794	HMDB0000247	181.071	182.079	[M-H]-	C6H14O6	A	351120	329290	283520	301850	358980	410850	308590	485190	309180	378690	465930	385930	313420	763990	705990	1443300	973320	1087800	1234300	1010400	676640	1641200	1663000	1413800	113960	184210	146460	2551500	491440	1521470	988390	1120300	802430	1096400	1220800	2017000	247640	219830	193830	218920	235780
MEDN0220	D-Glucose	C00031	HMDB0000122	179.056	180.063	[M-H]-	C6H12O6	A	560250	603740	590850	501940	438740	556480	517860	632590	622060	427200	337540	386080	97052	139890	123020	101840	113020	136500	159200	129040	103700	121250	102530	121860	172130	249380	246480	180740	441820	311280	112150	83420	127430	356260	147350	112070	137780	126890	108180	86572	121640
MEDN0221	D-Mannose	C00159	HMDB0000169	179.056	180.063	[M-H]-	C6H12O6	A	867920	1004400	944040	853680	730680	853820	908480	961710	1069300	719680	563650	746620	NA	NA	NA	NA	NA	NA	NA	NA	NA	NA	NA	NA	NA	510180	533140	NA	539950	NA	NA	NA	NA	447570	328990	NA	181440	144320	108870	114920	169990
MEDN0222	D-Melezitose	C08243	HMDB0011730	503.161	504.169	[M-H]-	C18H32O16	A	29459	40466	36457	37759	51963	37643	31454	54739	45721	60141	18274	40235	NA	NA	NA	NA	NA	NA	NA	NA	NA	NA	NA	NA	NA	NA	NA	NA	NA	NA	NA	NA	NA	NA	NA	NA	NA	NA	NA	NA	NA
MEDN0224	Trehalose	C01083	HMDB0000975	341.108	342.116	[M-H]-	C12H22O11	A	44732000	26865000	37777000	26745000	31179000	31040000	28408000	28246000	39741000	34545000	26367000	37661000	26493	40624	25753	61282	44443	49932	45077	25904	21344	46147	18369	70045	2940200	145780	1227200	5079100	5326100	5202600	2957400	1752500	2293900	1837000	2958800	4764900	20147000	24064000	25755000	25955000	18538000
MEDN0226	Erythrono-1,4-lactone	-	HMDB0000349	117.019	118.027	[M-H]-	C4H6O4	B	44886	40673	51351	56003	50739	61762	53370	67898	50249	52088	55555	40310	160480	134580	64649	6086.6	68046	154240	53050	113240	143700	34255	138540	36978	32559	32989	NA	NA	NA	NA	NA	69713	21953	NA	NA	NA	NA	NA	NA	NA	NA
MEDN0229	Alpha-Lactose	C00243	HMDB0000186	341.108	342.116	[M-H]-	C12H22O11	A	44732000	26865000	37777000	26745000	31179000	31040000	28408000	28246000	39741000	34545000	26367000	37661000	26493	40624	25753	61282	44443	49932	45077	25904	21344	46147	18369	70045	2940200	145780	1227200	5079100	5326100	5202600	2957400	1752500	2293900	1837000	2958800	4764900	20147000	24064000	25755000	25955000	18538000
MEDN0230	Lactulose	C07064	HMDB0000740	341.108	342.116	[M-H]-	C12H22O11	A	44732000	26865000	37777000	26745000	31179000	31040000	28408000	28246000	39741000	34545000	26367000	37661000	26493	40624	25753	61282	44443	49932	45077	25904	21344	46147	18369	70045	2940200	145780	1227200	5079100	5326100	5202600	2957400	1752500	2293900	1837000	2958800	4764900	20147000	24064000	25755000	25955000	18538000
MEDN0233	D-Maltose	C00208	HMDB0000163	341.108	342.116	[M-H]-	C12H22O11	A	44732000	26865000	37777000	26745000	31179000	31040000	28408000	28246000	39741000	34545000	26367000	37661000	26493	40624	25753	61282	44443	49932	45077	25904	21344	46147	18369	70045	2940200	145780	1227200	5079100	5326100	5202600	2957400	1752500	2293900	1837000	2958800	4764900	20147000	24064000	25755000	25955000	18538000
MEDN0234	Maltotriose	C01835	HMDB0001262	503.161	504.169	[M-H]-	C18H32O16	B	29459	40466	36457	37759	51963	37643	31454	54739	45721	60141	18274	40235	NA	NA	NA	NA	NA	NA	NA	NA	NA	NA	NA	NA	NA	NA	NA	NA	NA	NA	NA	NA	NA	NA	NA	NA	NA	NA	NA	NA	NA
MEDN0237	D-Glucuronic Acid	-	-	193.035	194.043	[M-H]-	C6H10O7	A	5228100	4142600	5150400	3613800	4893400	5051800	4402700	4981300	5786100	4047400	3567100	3114900	399250	377650	324760	622490	418880	435380	532050	492050	331210	475790	485060	680710	755490	300730	328110	518220	457490	487855	743660	533800	620750	643000	516550	838550	754330	652620	660090	725490	667590
MEDN0240	L-Gulonolactone	C01040	HMDB0003466	177.04	178.048	[M-H]-	C6H10O6	A	263070	220200	241680	247350	268170	319590	290480	321630	272300	215650	249330	203750	26280	19322	38729	20454	65292	38855	43098	25433	21343	29918	44521	53757	24476	18314	18051	21558	30408	25983	30463	19593	27145	26215	30159	31969	32928	21060	NA	52617	30364
MEDN0241	Vitamin D3	C05443	HMDB0000876	383.331	384.339	[M-H]-	C27H44O	A	143850	120050	128630	106630	102910	88933	97164	95266	87359	88746	104260	96334	96623	103110	95444	109440	114210	126820	117270	112070	102940	119660	117400	127630	135130	110180	118480	119520	122840	121180	103340	120870	116330	116210	97831	106440	73651	78071	74021	77792	72229
MEDN0242	Ascorbic acid	C00072	HMDB0000044	175.024	176.032	[M-H]-	C6H8O6	B	3447900	2521000	2162300	1700800	2359000	2777100	2955000	3574500	3426500	1864300	1395800	1962500	126200	132160	112980	74264	107770	86440	83320	203830	84145	132000	201040	113070	29724000	4414300	6725600	14359000	8697100	11528050	18157000	12061000	21608000	16976000	14804000	16186000	11316000	6640200	9256200	7697000	7532800
MEDN0244	Orotic Acid	C00295	HMDB0000226	155.009	156.017	[M-H]-	C5H4N2O4	A	1449400	1331600	1189400	1064400	1390500	1241200	1199900	1265800	1424900	962490	1025500	1046700	36708	44927	26043	28158	39910	18040	39650	17794	25709	24494	34769	36962	18639	8724.5	NA	NA	NA	NA	NA	NA	NA	NA	NA	NA	1679300	1592800	1732000	1705600	1922600
MEDN0245	Pantothenic acid	C00864	HMDB0000210	218.103	219.1	[M-H]-	C9H17NO5	B	64410000	74438000	76383000	74458000	72883000	77902000	67367000	79396000	68821000	79093000	82065000	84587000	5323600	3600600	3105800	4586400	4853000	4052300	4317000	5790300	4352700	5139800	4820400	5151100	1102800	943050	642370	1534700	1164800	1349750	2228100	1907800	2046400	2207600	1939000	2206200	26780000	33104000	27866000	31568000	31776000
MEDN0248	Nicotinuric Acid	C05380	HMDB0003269	179.046	180.054	[M-H]-	C8H8N2O3	B	80758	39118	49854	42992	45291	42654	29945	39853	24063	51456	99652	95294	NA	NA	NA	NA	3040.1	4028.7	NA	NA	NA	8182.4	10848	5714.7	NA	NA	NA	NA	NA	NA	NA	NA	NA	NA	NA	5232.1	11274	9710.8	19068	14367	11208
MEDN0250	Riboflavin	C00255	HMDB0000244	375.13	376.138	[M-H]-	C17H20N4O6	A	11939000	11656000	13189000	18539000	16270000	14596000	12028000	14713000	12446000	16023000	11686000	15573000	6708900	5490400	15321000	5675000	5182000	7488300	7934700	5740800	4552800	5923600	8308600	5233700	1464300	1481000	1338900	1339800	1484600	1412200	1488100	1486500	1496800	1309600	1390100	1223100	6882300	7707800	7027200	6786000	7235900
MEDN0262	5,6-Dihydroxy-1H-indole-2-carboxylic acid	C04185	HMDB0001253	192	193.038	[M-H]-	C9H7NO4	B	4670400	531690	704990	2755500	2466000	1145700	226920	2666300	3129200	1515600	751360	1357600	NA	NA	NA	NA	NA	NA	NA	NA	NA	NA	NA	NA	NA	NA	NA	NA	NA	NA	NA	NA	NA	NA	NA	NA	136810	1587600	479390	347030	157980
MEDN0279	2-Aminoethanesulfinic Acid	C00519	HMDB0000965	108.012	109.02	[M-H]-	C2H7NO2S	A	11430	19342	12859	9434.7	10231	16898	19383	14734	15174	17705	16065	21283	NA	NA	1927.2	3017.4	3568.1	5772	NA	6723.3	3308.7	NA	NA	NA	4743	NA	5706.2	4732.6	5706	5219.3	NA	4249.5	3832.4	7625.6	3773.8	10410	14107	15755	16000	14130	15160
MEDN0280	Taurine	C00245	HMDB0000251	124.007	125.015	[M-H]-	C2H7NO3S	A	7385900	7595200	6969800	3153700	8125800	9618900	5512200	10518000	6592800	12494000	13145000	7960500	177760	130880	127300	558980	206870	154970	197530	291260	238070	395280	436720	554580	386380	148160	156900	255510	296460	275985	587130	333980	544400	308350	527990	692940	1902200	958020	818550	1721300	586290
MEDN0283	2-Hydroxybutyric acid	C05984	HMDB0000008	103.04	104.047	[M-H]-	C4H8O3	A	209410	257530	165580	249370	195240	218590	250240	287610	209170	184570	184510	162300	61307	57474	75289	60793	54865	47877	86475	103300	51108	88328	55982	80369	269030	31920	49215	74943	73518	74230.5	316800	148570	284590	179140	162610	236820	142650	126290	168090	124710	148090
MEDN0284	Leucinic acid	-	HMDB0000665	131.071	132.079	[M-H]-	C6H12O3	A	662800	754200	734390	1091300	834510	926660	1053200	956770	793890	962670	570740	669980	454440	356260	169300	454630	370880	346410	333850	273280	175670	522690	269860	550600	1627400	306070	438270	591240	397770	494505	2554700	1680900	2432700	634800	713830	990210	294820	409580	354060	292510	348550
MEDN0285	Methylsuccinic acid	C08645	HMDB0001844	131.034	132.042	[M-H]-	C5H8O4	A	49624000	49376000	53129000	48734000	54247000	60301000	52081000	53978000	55230000	70653000	70461000	66758000	1199100	623780	538180	1668200	1211800	885120	856460	1148700	800100	1512400	1546400	1765800	1086200	266520	348690	710520	400530	555525	1503900	1247100	1427300	811910	874460	1332900	32159000	38891000	41360000	39601000	33863000
MEDN0287	Sinapic acid	C00482	HMDB0032616	223.061	224.069	[M-H]-	C11H12O5	A	23454	34392	44108	50978	53029	56469	39888	4702.5	28273	46025	29898	44048	183430	159780	109580	200540	144990	249160	183180	77713	66694	199740	121220	271370	21930	9035.7	8565.3	18647	14701	16674	64332	72450	69865	14557	16022	13976	183330	150250	404720	149970	89786
MEDN0288	3,7-Dimethyluric Acid	-	HMDB0001982	195.052	196.06	[M-H]-	C7H8N4O3	B	108950	119620	125290	114100	104070	95055	93114	104570	127200	96291	64854	123300	15297	19902	12771	18706	20076	12717	16967	11946	9663.5	17537	15724	15498	32509	19116	15944	17821	12128	14974.5	25270	25646	33933	14648	16942	14242	165720	209300	153670	219200	143980
MEDN0290	3-Hydroxy-3-Methyl Butyric Acid	-	HMDB0000754	117.055	118.063	[M-H]-	C5H10O3	B	587810	320950	250150	320180	196440	316050	450460	318240	385690	312660	86816	168530	626750	616830	696670	816800	594020	878900	681460	542360	549410	1286700	546570	828020	338380	99687	106390	93145	125750	109448	292710	180680	295710	112860	141350	131860	269070	242280	241510	231630	308600
MEDN0292	3-Hydroxybutyric acid	C01089	HMDB0000357	103.04	104.047	[M-H]-	C4H8O3	A	190910	167230	132790	169910	138750	168900	153910	175370	158750	136540	125960	158320	91160	142470	112310	50009	69437	95712	114410	93618	58252	119100	94226	100240	354760	54488	75969	81890	80534	81212	280720	180160	284630	131770	105280	184390	171520	234420	193810	124650	176940
MEDN0293	Hydroxypropionic acid	C01013	HMDB0000700	89.0239	90.032	[M-H]-	C3H6O3	A	238000	250180	171310	191440	94989	85476	238620	194510	175840	80870	75922	72078	90474	148080	60884	88310	40355	47087	79780	68001	51817	66304	19592	32981	185320	52750	74369	27950	32751	30350.5	74457	79888	110540	20182	22295	32340	159630	137440	184550	203870	223490
MEDN0294	3-Methylcrotonyl Glycine	-	HMDB0000459	156.066	157.074	[M-H]-	C7H11NO3	A	171090	208700	212510	203900	194710	153930	216100	179920	181870	171930	211600	176780	33981	8355.8	15179	22464	19931	20574	14207	23933	7678.1	22019	14976	44602	16209	9692.7	9350.6	11314	17614	14464	24981	13366	26880	10801	13931	16161	120100	150080	132900	202390	126310
MEDN0298	Levulinic acid	-	HMDB0000720	115.04	116.047	[M-H]-	C5H8O3	A	40641	33138	35707	48211	56475	46978	46603	54613	40748	56572	65807	65939	NA	NA	NA	NA	NA	NA	NA	NA	NA	NA	NA	NA	NA	NA	NA	NA	NA	NA	NA	NA	NA	NA	NA	NA	99382	115070	116610	114810	104390
MEDN0299	Adipic acid	C06104	HMDB0000448	145.05	146.058	[M-H]-	C6H10O4	A	3290700	2759700	2897100	3145300	2740300	3078200	2677400	2721400	2712700	3024100	1219400	1849000	143470	78061	93173	108520	137090	108970	106940	107510	101150	113990	105430	114690	186350	92041	96045	137060	95361	116210	156480	128880	166220	108590	101370	125790	16520000	16204000	15622000	15983000	19045000
MEDN0300	Azelaic Acid	C08261	HMDB0000784	187.097	188.105	[M-H]-	C9H16O4	A	3023700	2974400	2644500	2586400	2352000	2467500	2843200	2415800	2949200	2754200	2649600	2461100	3855100	3003800	3096000	2675100	2957800	3074300	3013200	3541500	3171300	2816100	3050400	2874100	2876800	2922700	2461800	2496700	2464000	2480350	2672700	2415700	2442900	2640000	2607500	2414100	2492600	2885100	2773500	2434600	2866500
MEDN0301	Caffeic acid	C01481	HMDB0001964	179.034	180.042	[M-H]-	C9H8O4	B	1077100	3290000	2444800	2307400	1833800	3398100	2573400	451910	1900800	2209000	2584500	1892800	315800	296400	94059	825550	118090	553000	1111800	232220	122120	359770	47061	1699100	464390	158740	155360	583500	475990	529745	3323800	2701200	4044500	125090	147730	156880	17092000	9667600	37097000	8823400	10404000
MEDN0311	Dodecanedioic Aicd	C02678	HMDB0000623	229.144	230.152	[M-H]-	C12H22O4	A	9355.3	12833	11238	12824	12680	15661	15272	15242	12753	12707	12424	13716	16737	14714	18025	13935	20978	12819	14283	21354	14975	16264	17204	15175	9960.7	12556	12067	13361	12182	12771.5	16302	15147	14081	12948	19182	10504	10435	11088	12165	13694	12922
MEDN0314	Glutaric acid	C00489	HMDB0000661	131.034	132.042	[M-H]-	C5H8O4	A	49624000	49376000	53129000	48734000	54247000	60301000	52081000	53978000	55230000	70653000	70461000	66758000	1199100	623780	538180	1668200	1211800	885120	856460	1148700	800100	1512400	1546400	1765800	1086200	266520	348690	710520	400530	555525	1503900	1247100	1427300	811910	874460	1332900	32159000	38891000	41360000	39601000	33863000
MEDN0318	Homogentisic Acid	C00544	HMDB0000130	167.034	168.042	[M-H]-	C8H8O4	B	210580	158490	146710	69382	179040	198410	141710	365560	203160	237450	73346	92689	46337	NA	NA	NA	NA	NA	NA	57995	NA	NA	NA	NA	NA	NA	NA	NA	NA	NA	NA	NA	NA	NA	NA	NA	90095	89535	134260	123990	96337
MEDN0325	L-Lactic acid	C00186	HMDB0000190	89.0239	90.0317	[M-H]-	C3H6O3	A	82690	57381	50143	63256	60496	30249	99424	42995	77685	36872	34949	11315	113050	127530	203350	106910	107510	111300	254320	190860	113400	109180	124430	101610	25668	799.31	9773.6	40568	27958	34263	86056	64581	76242	37498	35151	25896	131900	57845	90424	87996	109340
MEDN0327	L-Dihydroorotic Acid	C00337	HMDB0003349	157.025	158.033	[M-H]-	C5H6N2O4	B	1128900	1236900	1029500	967740	1092800	1072600	1153700	1010100	1135600	935800	885070	914020	326480	255800	270590	201880	172080	209360	205010	208890	236970	190240	226150	191630	114280	60694	50493	83908	90079	86993.5	135620	109630	114550	96028	68355	106290	1424500	1502400	1439500	1452700	1450000
MEDN0328	L-Homoserine	C00263	HMDB0000719	118.05	119.058	[M-H]-	C4H9NO3	A	8692500	4944500	5677500	3082500	2308300	3940700	5431900	3869500	5564000	1900000	678070	2105800	3256300	2724700	2764000	4003200	3001100	2685800	2271300	2999100	2183500	3740200	2775100	3068400	2651900	4384700	4746500	2763100	3880300	3321700	2165000	1866500	2656200	1788000	1475300	1355900	5973900	5393400	4566600	4123500	4903500
MEDN0333	Malonicacid	C00383	HMDB0000691	103.003	104.011	[M-H]-	C3H4O4	A	244590	174140	126040	190440	147210	183750	172660	179820	144300	182320	105600	150560	126000	167220	106270	80109	76991	95737	108260	97256	81617	106460	77083	91118	383910	67970	101510	109010	68513	88761.5	301370	183010	311700	127250	113870	190270	127430	184640	179800	167970	211320
MEDN0334	Mandelic Acid	C01984	HMDB0000703	151.04	152.047	[M-H]-	C8H8O3	B	17182	20557	22815	48890	22991	29282	24948	7052.9	13358	13855	30787	44193	30051	16244	11808	43886	22912	27148	24206	23547	12697	23983	20931	28429	NA	NA	NA	NA	NA	NA	NA	NA	NA	NA	NA	10091	20169	12697	24060	14444	13879
MEDN0335	Methylmalonic Acid	C02170	HMDB0000202	117.019	118.027	[M-H]-	C4H6O4	A	10730000	10689000	11720000	7987300	6639800	7388200	11387000	7878200	9631900	7429300	4672900	5759800	25560	11235	12993	22470	22787	15192	8962.1	21543	10259	38916	18503	27082	304680	40627	46837	50230	35322	42776	183260	79922	98608	57685	50930	57268	10531000	10134000	11580000	9910200	12256000
MEDN0336	N'-Formylkynurenine	C02406	HMDB0001200	235.072	236.08	[M-H]-	C11H12N2O4	A	31357	56983	32686	24275	17458	18979	58631	46486	45939	15971	8406.3	16719	NA	NA	NA	NA	NA	NA	NA	NA	NA	NA	NA	NA	NA	NA	NA	NA	NA	NA	NA	NA	NA	NA	NA	NA	118070	136130	166670	155970	216050
MEDN0338	Phenyllactate(Pla)	C01479	HMDB0000779	165.055	166.063	[M-H]-	C9H10O3	A	62008	38139	20445	25734	12637	18707	29167	13744	27336	17332	7590.7	11444	NA	3343.3	NA	NA	NA	NA	NA	NA	NA	NA	NA	NA	134530	NA	NA	61427	16818	39122.5	174800	100610	180630	44772	45985	40319	51304	37291	24181	28015	45729
MEDN0339	Phenylpyruvic acid	C00166	HMDB0000205	163.04	164.047	[M-H]-	C9H8O3	B	49570	20362	NA	NA	25305	22321	NA	85705	80182	30779	NA	NA	27691	20688	34716	39459	32879	28333	NA	32872	NA	NA	NA	NA	5653300	74520	52308	412570	199220	305895	1204400	1752200	3710900	2379500	1705300	1280500	NA	NA	NA	NA	NA
MEDN0340	Pyrrole-2-Carboxylic Acid	C05942	HMDB0004230	110.024	111.032	[M-H]-	C5H5NO2	A	29899	40019	27939	67808	59319	61523	36569	39102	40419	70000	58504	60667	23041	14009	12870	39046	29595	18480	14602	19092	11957	29842	29934	35603	51085	8181	8382.7	15493	13567	14530	38070	16678	36119	23450	26562	46005	32310	52383	54522	46353	56388
MEDN0344	Subericacid	C08278	HMDB0000893	173.081	174.089	[M-H]-	C8H14O4	A	88190	105380	103320	95958	98830	96182	86025	95303	116120	94549	136160	96833	148870	138090	126280	114650	116260	141060	129450	133470	117830	117830	138860	106980	112930	119180	108260	121380	124980	123180	113990	112140	90912	114010	104890	103970	153700	147790	160090	123150	146150
MEDN0352	O-Phosphoethanolamine	C00346	HMDB0000224	140.011	141.019	[M-H]-	C2H8NO4P	A	800080	1076700	1258900	1021300	1189200	1653300	1421700	1001400	1560900	1318000	2012600	2759400	435820	541430	719450	907080	494360	613820	728950	341760	515670	727370	716320	703140	3128000	10432000	5778000	9644500	8275000	8959750	4015400	3324200	4492100	7327100	7575000	6647400	240400	163780	146540	182740	185150
MEDN0358	Lysops 22:5	-	-	570.283	571.3	[M-H]-	C28H46NO9P	A	9040.4	14811	11587	7869.2	11611	13088	16209	8548.4	7456.2	13717	9396.9	11749	3804.4	7812.3	8828.3	NA	NA	NA	NA	NA	NA	NA	NA	NA	47522	39905	43691	56898	57041	56969.5	35118	52558	60661	58255	41881	31578	8325.9	5734.4	7775	6474.3	3645.5
MEDN0360	Lysopg 18:1	-	-	509.288	510.29	[M-H]-	C24H47O9P	A	107100	158220	147200	146600	151120	159380	140670	134000	90234	193530	161230	184070	143430	184030	209960	216720	231380	241210	227080	210060	280130	343170	188110	220840	1419100	1232600	1199000	1669200	1417900	1543550	1203500	1306900	1355200	1667100	1789500	1787200	162350	163160	151440	150400	141270
MEDN0362	LysoPE(18:1(9Z)/0:0)	-	HMDB0011506	478.293	479.3	[M-H]-	C23H46NO7P	A	201250	323240	341340	290720	357910	377240	275970	363240	309470	523250	615590	737740	1359600	2872200	2714200	1431500	1900100	1861300	4835400	2739000	2440800	2009700	1957200	1990300	12180000	10699000	8637700	10245000	10151000	10198000	9903800	9766500	11417000	11768000	11209000	12778000	148360	168070	185520	180820	153560
MEDN0364	LysoPE(18:0/0:0)	-	HMDB0011130	480.309	481.3	[M-H]-	C23H48NO7P	A	45654	74022	92226	69568	83945	102740	74842	66109	51802	85351	95901	126770	511460	783010	1122400	674880	1098700	894840	1046300	931050	1101500	857150	901650	1004400	3588300	886650	1823600	2500800	2354100	2427450	2462400	2441000	3200100	2606800	3022300	2671000	1180700	48674	56751	55275	39075
MEDN0366	1-Palmitoyl-gpe	-	-	452.278	453.3	[M-H]-	C21H44NO7P	A	86348	127920	178330	108760	151150	137470	202330	130970	93960	167160	179850	219440	226270	328460	333620	157250	419250	343810	603580	370130	402900	284260	301300	362200	5232300	4085500	3136500	4205800	4196300	4201050	3403000	3990300	4926300	4659900	4817200	3847500	46069	51284	70586	59824	51184
MEDN0368	Lysope 14:0	-	-	424.246	425.2	[M-H]-	C19H40NO7P	A	2935.6	2631	4501	3968.5	4389.2	5142.1	2347.3	3766.3	3097.3	3946.9	5861	5991.3	59528	145870	89844	51793	135630	83806	248560	116680	98893	92498	126270	120300	148660	195670	135420	236310	224660	230485	130960	188350	213570	230140	309820	243470	1062.2	714.04	NA	NA	NA
MEDN0372	Lysopa 16:0	C00416	HMDB0007853	409.236	410.24	[M-H]-	C19H39O7P	A	NA	NA	NA	NA	NA	NA	NA	NA	NA	NA	NA	NA	67821	124300	64649	40594	126700	73571	167350	120630	119380	79995	139620	83669	329140	387280	260340	328880	307800	318340	278420	312790	360010	314260	136190	241280	NA	NA	NA	NA	NA
MEDN0374	9(S)-HPODE	C14827	HMDB0062434	311.222	312.2	[M-H]-	C18H32O4	B	20659	24345	62772	36358	25520	34889	35303	32489	29939	55388	37060	32266	1533100	3552100	1820400	801750	642840	1412200	2782000	1023600	537880	802610	309270	689850	132130	214200	135160	104600	117360	110980	184770	250080	209690	87890	65422	53316	NA	NA	NA	NA	NA
MEDN0375	13-HOTE	-	HMDB0010203	293.212	294.1	[M-H]-	C18H30O3	A	19931	16774	21620	26975	16613	18896	22649	16248	16594	29641	28188	19089	211610	456310	173620	66645	71933	129730	405410	121590	87214	65509	40365	68614	96539	321460	241330	92818	93671	93244.5	113790	149270	148920	91908	68880	34403	13749	14065	14743	11476	13575
MEDN0376	9,10-DHOME	C14828	HMDB0004704	313.238	314.246	[M-H]-	C18H34O4	A	90516	109830	137420	217630	140550	222550	124150	228500	131090	388730	234600	180510	5751900	6239300	4531000	4193400	2355100	4928800	5397600	2237800	1682300	3536000	1751200	2888100	314750	518340	456600	415490	370250	392870	707660	962600	781600	199540	174680	129280	45440	46811	48948	36836	45406
MEDN0378	γ-Linolenic Acid(C18:3N6)	C06426	HMDB0003073	277.217	278.22	[M-H]-	C18H30O2	A	595400	564250	627520	774620	668560	661630	488210	473010	532370	674230	712760	722240	3738800	4052900	4410300	4682900	4423300	4851800	4919300	4847700	4318100	5016800	5021600	4878800	5564000	5624700	5201300	5479700	5303100	5391400	4866500	5353800	5506300	5895300	6034800	5648600	1117000	1224200	1212700	1237500	1188500
MEDN0380	Palmitoleic Acid(C16:1)	C08362	HMDB0003229	253.217	254.2	[M-H]-	C16H30O2	A	1928700	2395500	2337600	2433200	2503300	2393800	2396600	2321400	2614900	2484600	2708800	2487200	12014000	10960000	10134000	7687200	7787500	8078400	10524000	11136000	9586500	9484800	7823500	7793300	19458000	34792000	29369000	29018000	32960000	30989000	24582000	31397000	30649000	36403000	32482000	30092000	2071600	2853100	2740400	2351000	2899100
MEDN0381	Hexadecanoic Acid(C16:0)	C00249	HMDB0000220	255.232	256.24	[M-H]-	C16H32O2	A	1078100	1063500	1165300	1053100	1060200	1086400	1051500	1058400	1051600	1220500	1124800	1208000	3128800	3522700	3040800	2959900	3071000	3439200	3528800	3030200	2700400	3189500	3007000	2999400	3659700	4807400	4464300	4318300	4823600	4570950	3966200	4214500	4443700	4989700	5270800	4749500	1200800	1181000	1271400	1185000	1087800
MEDN0383	Linoleic acid	C01595	HMDB0000673	279.232	280.24	[M-H]-	C18H32O2	A	176550	199150	269270	293540	227740	242360	173200	199560	180590	331260	251760	325810	4274500	5190200	5194400	4660300	5185500	5329700	6015700	5328400	4908800	5110600	5472000	4445800	4721600	4836200	5193500	5283000	5123700	5203350	4403800	5238600	5554100	4953700	5278100	5881200	111600	130410	161040	109330	82878
MEDN0385	Dodecanoic Acid(C12:0)	C02679	HMDB0000638	199.17	200.17	[M-H]-	C12H24O2	A	758350	907170	793770	755750	765850	719620	707260	849290	901390	763000	821880	806480	1050300	915350	976840	963680	943270	1065000	1156900	946570	987050	1052500	1008000	972380	1377500	2635000	2403200	2220200	2580300	2400250	1358300	2010400	1911700	2579600	2600400	2315200	726900	721280	803780	767780	711870
MEDN0388	Elaidic Acid(C18:1N9T)	-	HMDB0000573	281.248	282.25	[M-H]-	C18H34O2	A	34912	37916	46928	52405	42655	49387	32845	37122	35087	63886	75995	71006	905470	1033600	1016400	916000	959980	1029100	1051500	969670	940280	987840	1015300	949720	972190	1145400	1044800	967000	1058800	1012900	1031400	1080400	1095700	1176200	1171900	1152100	23636	32923	28603	21856	30171
MEDN0394	Cis-11,14-Eicosadienoic Acid(C20:2)	C16525	HMDB0005060	307.264	308.27	[M-H]-	C20H36O2	A	NA	NA	NA	NA	NA	NA	NA	NA	NA	NA	NA	NA	33981	39553	36209	33745	35256	41219	44935	34576	39815	41991	42638	33878	25031	31109	29806	35827	20047	27937	23685	19624	23876	21970	20828	18129	NA	NA	NA	NA	NA
MEDN0395	Cis-11,14,17-Eicosatrienoic Acid(C20:3)	C16522	HMDB0060039	305.248	306.25	[M-H]-	C20H34O2	A	520580	501260	565650	518970	462970	436450	443270	503430	450730	420010	460550	485110	453190	435360	457340	475370	437810	414320	446340	442750	417340	454580	436100	408840	401460	460400	415260	436800	487940	462370	498890	472780	440350	456440	488280	402790	424980	547920	463390	491380	436810
MEDN0399	Arachidic acid	C06425	HMDB0002212	311.295	312.3	[M-H]-	C20H40O2	A	NA	NA	NA	NA	NA	NA	NA	NA	NA	NA	NA	NA	525140	135130	167980	424220	792480	643150	224180	424930	234850	705700	513960	764750	NA	NA	NA	NA	NA	NA	NA	NA	NA	NA	NA	NA	NA	NA	NA	NA	NA
MEDN0400	Α-Linolenic Acid(C18:3N3)	C06427	HMDB0001388	277.217	278.22	[M-H]-	C18H30O2	A	595400	564250	627520	774620	668560	661630	488210	473010	532370	674230	712760	722240	3738800	4052900	4410300	4682900	4423300	4851800	4919300	4847700	4318100	5016800	5021600	4878800	5564000	5624700	5201300	5479700	5303100	5391400	4866500	5353800	5506300	5895300	6034800	5648600	1117000	1224200	1212700	1237500	1188500
MEDN0403	Urocanic acid	C00785	HMDB0000301	137.035	138.043	[M-H]-	C6H6N2O2	A	17940000	20383000	22448000	24409000	22645000	22510000	22339000	24471000	19195000	25951000	31598000	31451000	925320	540790	559800	1377900	1054900	636130	669410	946230	535180	1307700	1045600	1321100	998990	453910	619610	929420	741560	835490	1350300	958270	1168100	1099300	1042700	1319000	8306900	6883600	7255600	8695300	7547600
MEDN0410	4-Hydroxybenzaldehyde	C00633	HMDB0011718	121.029	122.037	[M-H]-	C7H6O2	A	216360	175760	193950	236970	243470	230590	229170	233780	220880	249500	221160	240960	262490	288390	235710	258990	246380	245550	247270	265340	281050	266970	246870	271920	335790	343890	327710	331220	326810	329015	350340	286320	326110	348890	318560	376880	279860	287010	276770	272580	290510
MEDN0411	Neopterin	C05926	HMDB0000845	252.073	253.081	[M-H]-	C9H11N5O4	A	791790	864360	624130	714930	762450	602790	707470	754200	664300	650550	656400	718580	854560	892390	844760	1131100	921070	918150	1169000	925310	805600	1062900	893010	1041100	861160	1045800	1008800	1109100	907790	1008445	850000	1071400	961720	1135400	1013500	1113800	797150	775420	660960	701030	707640
MEDN0413	Ethylmalonic acid	-	HMDB0000622	131.034	132.042	[M-H]-	C5H8O4	A	49624000	49376000	53129000	48734000	54247000	60301000	52081000	53978000	55230000	70653000	70461000	66758000	1199100	623780	538180	1668200	1211800	885120	856460	1148700	800100	1512400	1546400	1765800	1086200	266520	348690	710520	400530	555525	1503900	1247100	1427300	811910	874460	1332900	32159000	38891000	41360000	39601000	33863000
MEDN0415	2-(Formylamino)Benzoic Acid	C05653	HMDB0004089	164.035	165.043	[M-H]-	C8H7NO3	B	6042.4	13748	13402	18468	18910	20590	6574.3	14981	11023	22159	13795	16811	55334	33498	26760	36398	48450	44270	36399	33193	20674	33093	35498	51905	NA	NA	NA	NA	NA	NA	NA	NA	NA	NA	NA	NA	28269	35630	62830	40410	33377
MEDN0416	Ureidoisobutyric acid	C05100	HMDB0002031	145.061	146.069	[M-H]-	C5H10N2O3	B	1751700	50003	103640	660200	478260	40980	595510	397250	374410	24867	16140	272960	NA	3801.1	NA	NA	NA	10251	NA	NA	NA	NA	NA	NA	71588	NA	NA	NA	NA	NA	NA	NA	31512	NA	NA	25649	93852	1535100	2450300	1385500	2003900
MEDN0417	(Rs)-Mevalonic Acid	C00418	HMDB0000227	147.066	148.074	[M-H]-	C6H12O4	B	466790	359580	236260	625030	998020	904410	178180	671650	276330	1028200	819600	953930	106560	83267	152920	206150	223400	220290	120590	140470	96665	326840	320880	432640	546580	135410	183600	562590	290630	426610	609980	327280	443850	635500	637870	538470	262730	368740	544210	587450	309240
MEDN0419	Uridine 5-Monophosphate	C00105	HMDB0000288	323.028	324.036	[M-H]-	C9H13N2O9P	A	1632300	2655500	1649000	5807900	8224900	6258400	3105600	7230500	2086200	10747000	18675000	12077000	4502100	6780500	9918800	15386000	9338100	10952000	7217600	6098700	7386700	8641900	12383000	14141000	1844600	11306000	6399000	11613000	15848000	13730500	4156200	2543300	3143900	11648000	12145000	12634000	1352900	1801000	1788000	2748100	1399900
MEDN0432	5-Hydroxyhexanoic Acid	-	HMDB0000525	131.071	132.079	[M-H]-	C6H12O3	A	71670	54291	40095	86358	54709	67048	73216	42582	63005	106370	89991	64345	85178	53552	48150	50020	71714	49315	61850	72116	62321	75754	47837	62463	49617	33042	43050	45921	37756	41838.5	57470	42005	52464	45129	66267	57524	40268	57544	42106	52677	49444
MEDN0441	Eudesmic acid	-	HMDB0033839	211.061	212.069	[M-H]-	C10H12O5	B	23950	38167	30932	47405	24549	46641	37932	NA	32115	53394	21006	25448	122480	232680	98711	87884	14286	203680	503470	52066	21886	64128	31729	123480	60357	44961	34196	46307	17398	31852.5	145520	418110	189400	28604	8433.1	25355	NA	NA	NA	NA	NA
MEDN0444	Arabinosylhypoxanthine	-	HMDB0003040	267.073	268.081	[M-H]-	C10H12N4O5	A	2795900	1215300	1184900	666700	854460	1366100	1275000	380980	1553000	525410	449930	465640	48836000	119550000	98535000	71652000	91657000	83337000	76606000	55621000	64116000	57913000	81092000	75960000	1815400	3584100	7789100	3327100	7560900	5444000	2596800	2819500	2635000	1266600	1600400	1003900	98587	171130	293770	160230	233830
MEDN0445	Orotidine	C01103	HMDB0000788	287.052	288.059	[M-H]-	C10H12N2O8	B	85550	81808	108600	58632	40469	89289	47262	69451	83028	116350	42880	26158	9430.2	13717	14766	9954.4	20808	NA	11227	20688	11012	NA	19870	NA	76320	12462	NA	37440	26541	31990.5	91632	63756	57616	40088	41077	48183	130100	81031	71715	120880	74139
MEDN0452	2'-Deoxycytidine-5'-Monophosphate	C00239	HMDB0001202	306.049	307.057	[M-H]-	C9H14N3O7P	A	176700	88335	44162	88809	77694	74819	108640	95148	51002	136310	64614	59578	118840	210440	87401	129470	209300	141040	98373	181310	157140	155370	148170	75072	190000	19908	16430	5869.3	13991	9930.15	159990	76725	45489	8756.8	9309.7	16968	73376	35923	82222	69058	54624
MEDN0460	N8-Acetylspermidine	C01029	HMDB0002189	188.176	189.184	[M-H]-	C9H23N3O	B	36221	37888	43684	28568	46888	42695	30532	52237	33122	41432	28214	39641	16052	8755	7566.9	14507	13879	15201	8275.8	8585	7393.1	19719	15939	22923	9547.4	11035	10791	25236	24931	25083.5	15750	12400	16135	18230	11539	19767	3350.2	4819.3	7397.9	3525.7	2885.3
MEDN0463	D-Fructose 6-Phosphate-Disodium Salt	-	-	259	304.1	[M-2Na+H]-	C6H11Na2O9P	A	5422600	6184600	6525700	7281800	4711500	6371200	9442200	20253000	8059500	7851900	6069300	8863400	2986500	8975200	10588000	24855000	7126600	12543000	9019500	4623500	9124300	7672500	9646200	16839000	9741400	12207000	8788000	10653000	12743000	11698000	5161700	4885200	4238800	8881700	7471100	11011000	4960600	3586800	1757700	3704700	2598600
MEDN0470	Oxoadipic acid	C00322	HMDB0000225	159.029	160.037	[M-H]-	C6H8O5	A	6920300	8231500	8089700	4277400	1584600	2246300	10305000	4089100	5621800	4796900	4048500	4111900	NA	NA	NA	NA	NA	NA	NA	NA	NA	NA	NA	NA	1020500	NA	125230	145160	166300	155730	720280	660580	733400	221470	257540	243340	12276000	11944000	10144000	11586000	15302000
MEDN0472	1-Methyluric Acid	C16359	HMDB0003099	181.036	182.044	[M-H]-	C6H6N4O3	A	581060	651500	714040	673120	942880	807320	576090	554730	556060	1089100	1097900	1159300	24914	15244	25362	92598	68037	64433	18427	27952	19332	116930	115020	107050	78086	16784	17504	33194	21323	27258.5	70559	43499	56210	43598	49476	52716	537730	675940	809870	646080	740780
MEDN0478	Aminomalonic acid	C00872	HMDB0001147	118.014	119.022	[M-H]-	C3H5NO4	A	34467000	34364000	38207000	26325000	21263000	25504000	37342000	26155000	35422000	24983000	15427000	18390000	65485	48518	35296	76598	78403	54769	32249	65626	29106	122990	35517	102900	934300	123860	142980	165120	110650	137885	596750	277340	324890	155350	159890	173930	33801000	32354000	34711000	34646000	40370000
MEDN0480	D-Glyceraldehyde 3-phosphate	C00661	HMDB0001112	168.99	169.998	[M-H]-	C3H7O6P	B	1927800	2117800	1768600	2164400	2636700	2512300	2028100	2559000	2219700	2300200	2697300	2313500	392490	984430	1554900	818310	656230	597730	900080	746390	1077200	602780	758600	574360	2854600	9788200	4223100	5309800	4016900	4663350	4447300	5158200	3865800	4615000	5065100	5785000	323380	135960	274540	347390	303490
MEDN0481	2,4-Dihydroxybenzoic acid	-	HMDB0029666	153.019	154.027	[M-H]-	C7H6O4	B	13102000	21579000	15373000	23733000	12524000	17549000	14578000	13194000	12071000	12782000	6085100	8755200	9693300	8111000	6500900	12837000	8486300	15024000	10930000	4319300	2986000	10671000	6184200	17168000	1641600	400870	506960	1048900	762010	905455	4914400	3303400	3966000	689770	704630	882030	183220000	143370000	138240000	100590000	137660000
MEDN0487	Allysine	C01475	HMDB0001263	144.066	145.074	[M-H]-	C6H11NO3	A	401580	303530	307600	263210	219150	241850	280070	364150	311560	320360	198870	249780	6783.1	7767.9	6177.7	7853.4	3196.7	2601.8	13761	7141.9	4947.9	5412.5	9916.4	12077	28015	42787	39212	50699	60324	55511.5	24703	16177	24960	20039	18177	17142	512300	522440	435350	499330	625100
MEDN0490	Fumaric acid	C00122	HMDB0000134	115.003	116.011	[M-H]-	C4H4O4	B	190090	291610	261590	284440	374250	357960	326480	423680	341700	371020	453020	369640	NA	51348	50260	89229	NA	62356	NA	48627	78457	NA	56195	NA	NA	NA	NA	NA	NA	NA	NA	NA	NA	NA	NA	NA	794120	630590	741540	737470	649000
MEDN0491	(9S,10E,12Z,15Z)-9-Hydroxy-10,12,15-octadecatrienoic acid	-	HMDB0031934	293.212	294.219	[M-H]-	C18H30O3	A	18048	20271	25571	30602	17605	20943	25281	21670	19773	33400	22069	23444	500540	569300	283030	142500	165330	275030	343510	183210	140060	136520	104150	131870	70620	184600	141320	94931	86506	90718.5	128530	170380	134430	66451	52464	39229	18729	16754	27377	15661	19091
MEDN0494	8,15-DiHETE	-	HMDB0010219	335.222	336.23	[M-H]-	C20H32O4	B	1019100	1305000	1242800	1214800	1210700	1124300	1050700	952270	1090300	935620	1122500	1027200	5225300	3730300	3575400	3106700	2978500	3022500	4321800	4518600	4244800	4097500	3501600	3453700	8760600	14724000	12596000	12016000	13724000	12870000	9838300	12310000	11936000	13394000	12408000	10837000	919580	1253200	1285200	1271000	1331400
MEDN0498	D-Ribulose 5-phosphate	C00117	HMDB0000618	229.011	230.019	[M-H]-	C5H11O8P	A	318110	235780	375760	443740	429310	480180	380870	519140	360690	543870	930860	635900	4861900	9842700	12811000	12350000	11733000	12845000	11158000	8607000	8215800	11455000	12414000	14086000	3992600	6104400	5291500	3409800	3722200	3566000	4059300	3631600	3695300	3557100	3646100	3663400	130290	151360	91667	187420	154010
MEDN0499	Argininosuccinic acid	C03406	HMDB0000052	289.115	290.123	[M-H]-	C10H18N4O6	B	3045900	2703300	3504800	6229300	5873000	6354300	3938200	7252600	3413100	6912800	8527600	5893500	769620	2148200	2513600	16563000	1979200	5056900	2348900	1107700	2327300	2308300	2608400	8135100	3347300	2856000	1860500	2937100	2559500	2748300	3032200	3063400	2401700	2255600	3324000	2966100	2515600	1851600	1846500	2785800	2192900
MEDN0502	Deoxyribose 1-phosphate	C00672	HMDB0001351	213.016	214.024	[M-H]-	C5H11O7P	A	277160	402630	458540	1201800	1198300	1066500	1182500	961310	496950	1525900	1491100	1406800	241970	227770	248290	87633	171270	224800	165280	216140	315460	134420	156930	145230	85193	124740	122460	76825	66380	71602.5	69455	124450	83388	46618	54484	48787	389300	349040	438430	446830	323400
MEDN0506	N-Acetyl-glucosamine 1-phosphate	C04256	HMDB0001367	300.048	301.056	[M-H]-	C8H16NO9P	A	7552400	5139500	5751100	6013800	7775300	8679400	5155300	9968200	5906800	9659400	13383000	9636700	1359400	2876000	3916100	14832000	4860000	5994800	2793800	1963500	2182100	4626600	5938700	11136000	3717400	981220	1311700	1301400	1326700	1314050	2784400	1556800	2497700	1978000	1644200	1212500	3601500	4253700	4784200	8517400	3813400
MEDN0523	Indole-3-lactic acid	C02043	HMDB0000671	204.066	205.074	[M-H]-	C11H11NO3	A	93761	57634	58035	69894	40194	53673	48810	52191	58913	40767	13307	27842	31153	26757	26081	16452	26663	25273	22137	22705	12019	28241	16849	20289	138830	11980	10028	42131	21556	31843.5	141070	97034	169230	56655	44225	32960	118660	93667	64183	80971	103900
MEDN0530	Pimelic acid	C02656	HMDB0000857	159.066	160.074	[M-H]-	C7H12O4	A	777200	936890	1125700	568520	499540	481360	881770	521490	942210	679750	500620	465300	64506	48167	32259	40846	59590	52497	56569	54587	39039	68635	55970	40339	51927	27828	13961	26930	12338	19634	31253	43823	42365	14589	16172	29788	554020	594330	684040	574640	614620
MEDN0531	Glucaric acid	C00818	HMDB0029881	209.03	210.038	[M-H]-	C6H10O8	A	1040600	1019700	1043500	800380	781940	1007100	1029700	1120000	1130000	847120	720390	754120	1868100	1558600	1458600	2311900	1805200	1785400	1446800	1446600	791580	1830600	1344600	1960600	507320	65033	103560	259460	134930	197195	790870	690940	617110	291920	289130	347100	550240	451140	444230	496790	567670
MEDN0533	Xanthosine	C01762	HMDB0000299	283.068	284.076	[M-H]-	C10H12N4O6	A	2590200	1889600	1074700	1026700	1350800	1535700	1374900	1656800	1609900	920590	437360	542010	4532900	2918200	4250100	5242500	4630000	3702200	2805400	5080100	2587100	5579000	5273900	6016300	3560400	657800	405100	1973500	1223100	1598300	6747300	3738000	7836500	3091500	2702400	2283300	649190	786820	905550	1108900	597620
MEDN0534	dGDP	C00361	HMDB0000960	426.022	427.029	[M-H]-	C10H15N5O10P2	A	48801	78031	66347	45090	58774	33096	57356	27240	28349	32687	57649	29068	213320	162880	74578	80635	244770	141620	112220	201070	101450	195810	117720	244400	299780	179430	218350	206080	236970	221525	385860	301000	361520	399900	400530	346580	171750	86652	127700	82194	94088
MEDN0537	ADP-ribose	C00301	HMDB0001178	558.064	559.072	[M-H]-	C15H23N5O14P2	B	NA	NA	NA	NA	NA	NA	NA	NA	NA	NA	NA	NA	25381	46082	43058	61452	70256	49551	33127	57235	31249	57773	76902	61995	260780	127840	127320	170150	201280	185715	271840	182100	256320	181920	181210	250680	NA	NA	NA	NA	NA
MEDN0538	Uridine diphosphate glucose	C00029	HMDB0000286	565.047	566.055	[M-H]-	C15H24N2O17P2	A	952570	900160	733120	1419700	1172400	1191200	521060	1186200	948800	655390	514140	574010	153180	164790	126180	992160	180540	306090	146390	184440	414600	429890	349670	5629800	10089000	24856000	24750000	25651000	44195000	34923000	11837000	11663000	9320200	38279000	45791000	41412000	2119100	1084900	1298400	1791300	1092400
MEDN0541	DL-3,4-Dihydroxyphenyl glycol	C05576	HMDB0000318	169.05	170.058	[M-H]-	C8H10O4	A	23245	35864	23531	32893	27865	28135	31090	28555	28315	29563	33685	26615	44154	26841	27495	27189	24549	24821	24738	36704	33430	26543	33342	25467	24774	27443	24971	24701	27026	25863.5	32642	28659	26306	30770	29871	23851	23933	26811	30594	24269	31275
MEDN0554	Tyrosol	C06044	HMDB0004284	137.06	138.068	[M-H]-	C8H10O2	A	2450500	4142500	3325800	6168300	3158000	4216000	2613300	3107100	3037100	3064600	1431200	2183100	1644000	1517500	1231300	1309600	1631100	1894000	1633600	1276000	927850	1301400	1033200	1888900	731730	556720	578680	662510	628630	645570	1076700	903510	1027100	600830	628590	581090	14217000	16548000	19353000	15111000	14354000
MEDN0555	Hydroxyphenyllactic acid	-	HMDB0000755	181.05	182.058	[M-H]-	C9H10O4	A	351090	244910	227340	180640	108760	126370	322580	43767	185330	37551	34962	68507	24925	19548	13577	15386	15703	14750	12655	10514	10427	16411	11092	22820	108290	11792	10988	45046	46009	45527.5	272010	161320	209200	40862	32869	21305	216040	209570	197130	190550	167720
MEDN0561	N-Acetylaspartylglutamic acid	C12270	HMDB0001067	303.083	304.091	[M-H]-	C11H16N2O8	B	118710	90954	121050	184040	153680	181490	107810	199010	149080	68380	307450	47686	NA	12631	17650	NA	16031	19241	NA	NA	22543	NA	19888	NA	NA	NA	NA	NA	9081.2	NA	NA	8320.5	NA	NA	16346	27998	57486	100040	135010	101540	89783
MEDN0568	2-Methylguanosine	-	HMDB0005862	296.1	297.107	[M-H]-	C11H15N5O5	A	931580	1312800	1302400	2133500	1787900	1594100	1759600	1906800	1586500	1886600	1251000	1850600	299320	318090	273660	465450	413350	267620	246410	312980	136960	379790	476010	296000	67769	135840	49761	54499	71929	63214	51993	61739	66005	57844	37824	34694	1456000	1837400	2140600	2368600	1860700
MEDN0573	GDP-L-fucose	C00325	HMDB0001095	588.074	589.082	[M-H]-	C16H25N5O15P2	A	1961300	1663200	1797800	2115400	2851000	2125300	1401500	1916600	1983700	2170200	1384700	1708800	514040	557500	499030	922170	812440	663020	516890	421510	421650	735630	945970	1035000	420150	467280	410510	471610	500070	485840	474340	355480	370480	404400	429780	396770	2471300	2777200	2602600	3145500	2780200
MEDN0579	N-lactoyl-Phenylalanine	-	HMDB0062175	236.092	237.1	[M-H]-	C12H15NO4	A	44222	45299	34140	58467	30872	28363	36872	22986	45990	15797	8376.4	10295	48784	33696	61388	39741	36442	37229	44375	57516	27764	60003	52781	51607	124890	6291.1	5078.9	44053	18187	31120	243240	110700	247910	50416	36930	73689	51149	26400	10947	15392	35453
MEDN0581	Imidazoleacetic acid	C02835	HMDB0002024	125.035	126.043	[M-H]-	C5H6N2O2	A	52544	40195	44015	20629	23693	30800	49358	23110	37422	32451	32691	41839	NA	NA	NA	NA	NA	NA	NA	NA	NA	NA	NA	NA	NA	NA	NA	NA	NA	NA	NA	NA	NA	NA	NA	NA	39020	46998	43700	43210	41091
MEDN0588	Glycerol 3-phosphate	C00093	HMDB0000126	171.006	172.014	[M-H]-	C3H9O6P	B	68473000	78306000	80602000	88421000	105300000	119340000	83483000	115110000	61130000	122620000	150420000	136510000	56634000	96788000	65947000	152430000	66962000	81796000	117340000	50439000	49350000	124030000	103740000	114340000	112180000	9483300	5708400	9959600	4783900	7371750	174450000	44400000	53537000	12302000	12486000	28201000	NA	NA	NA	NA	NA
MEDN0589	Cyclamic acid	C02824	HMDB0031340	178.054	179.062	[M-H]-	C6H13NO3S	B	50454	49352	52597	41735	43185	50379	50205	35662	42784	51422	45268	43605	5054.5	NA	2409.7	4703.5	2517.4	3715.1	6429.9	8668.9	5098.2	2684.7	2854.7	NA	3715.6	8442.1	NA	NA	3923.2	NA	2764.1	NA	NA	NA	NA	NA	51773	49332	56942	47105	47548
MEDN0593	D-Malic acid	C00497	HMDB0031518	133.014	134.022	[M-H]-	C4H6O5	A	14002000	11066000	9812800	10066000	8342400	8880100	11850000	8300600	12581000	7210000	4753900	5571600	1711200	1365200	990690	1183300	1526400	1172400	786930	1486300	908940	1198100	1317000	1273500	2168500	766650	1289200	783630	1124100	953865	2500800	1585800	1764200	647750	1114300	1515700	14063000	18045000	13743000	14413000	17264000
MEDN0594	m-Coumaric acid	C12621	HMDB0001713	163.04	164.047	[M-H]-	C9H8O3	A	33470	58816	97095	86499	132290	164260	57726	21929	58122	93217	138850	99992	887000	893210	491780	489300	1050200	1076500	784960	599930	167460	424310	241890	905590	77956	51327	78146	78535	77331	77933	294650	270760	420750	34328	31941	19256	139970	87616	471910	85879	99400
MEDN0602	2'-Deoxyguanosine 5'-monophosphate	C00362	HMDB0001044	346.055	347.063	[M-H]-	C10H14N5O7P	A	469970	431910	518910	949790	774430	755950	508360	1084300	616850	975250	959180	883290	2553400	3567500	3301700	5363200	3514600	3871000	2939900	3198800	3635700	3363500	3818400	5750900	34421000	27832000	19421000	33930000	29331000	31630500	37690000	35676000	31761000	41125000	40276000	36796000	328360	245330	339810	462500	357640
MEDN0604	Tetradecanedioic acid	C11002	HMDB0000872	257.175	258.183	[M-H]-	C14H26O4	A	1414400	1387100	1401300	1381300	1364400	1345400	1344300	1392600	1345700	1459800	1346400	1368900	1526200	1421800	1404600	1334700	1439000	1354400	1435000	1489300	1470600	1487600	1456400	1419900	1400200	1421700	1421800	1336600	1341800	1339200	1365400	1369300	1364700	1360900	1283300	1319900	1312000	1358700	1331100	1303900	1321700
MEDN0606	5-Methoxytryptophan	-	HMDB0001896	190.087	191.095	[M-H]-	C11H13NO2	B	357460	347240	424580	462760	210370	192090	418310	74543	314170	94382	93781	166450	NA	11814	NA	21718	NA	44137	23319	NA	NA	43482	NA	26959	44087	19715	14735	15284	9875	12579.5	26123	21752	23861	NA	NA	NA	2481100	2482000	1444200	1821900	3338800
MEDN0615	Carbamoyl phosphate	C00169	HMDB0001096	139.975	140.983	[M-H]-	CH4NO5P	A	673770	1046200	1192500	1072400	1361000	1800600	1511100	1736300	1204400	1162900	2509200	1861500	509990	931960	965590	1255300	671270	1092300	1919900	507740	765360	893680	1140500	950610	5194900	11234000	7193300	11376000	10347000	10861500	5971800	4406100	4992900	9556800	9215800	9774900	259330	138360	114850	143900	185530
MEDN0620	Glucotropaeolin	C02153	HMDB0038419	408.042	409.05	[M-H]-	C14H19NO9S2	B	143830	247780	338720	84565	130960	145970	482800	NA	166620	70369	215500	131540	6429.5	8267.1	9382.8	7571.6	6117.3	5828.3	9978	10655	10443	13109	8075.6	12627	4431.5	NA	NA	NA	NA	NA	NA	NA	NA	NA	NA	NA	NA	NA	NA	NA	NA
MEDN0622	Porphobilinogen	C00931	HMDB0000245	225.088	226.095	[M-H]-	C10H14N2O4	A	67207	55042	127120	117440	61042	64240	84271	111410	58638	107730	50160	85269	81349	55418	74618	62634	117720	69196	42304	70405	44778	34399	49878	25130	74345	68969	100190	119670	53521	86595.5	59306	51918	99224	46083	55635	59217	73272	92070	91072	84411	82837
MEDN0624	5'-Adenylyl sulfate(APS)	C00224	HMDB0001003	426.012	427.02	[M-H]-	C10H14N5O10PS	A	81869	132320	63932	82122	96532	77700	60271	93029	50518	65043	87816	83486	296310	212430	144920	179490	331570	206160	140260	253060	144540	255800	269910	343910	459080	239030	269730	271960	326730	299345	384510	463790	488180	524070	551830	535670	296760	230510	152970	207890	160590
MEDN0632	N-Oleoyl Glycine	-	HMDB0013631	338.27	339.277	[M-H]-	C20H37NO3	B	5692.1	5261.7	6453.8	7186.2	3028.3	4163.6	4529.6	5417.3	3538.6	4944.8	3938.3	3155.5	4967.4	5878.1	4318.2	3762.1	3600.5	5454	3203.4	5280.8	5091.6	2664.5	5142.2	4699	3762.9	4715.3	NA	4664	5400.3	5032.15	4534.2	2953.5	4621.8	5261.2	3871.1	NA	4249	5606.8	6076.8	3705.9	3228.8
MEDN0651	Succinic anhydride	C19524	HMDB0032523	99.0082	100.016	[M-H]-	C4H4O3	A	1628700	2041400	1669000	1924500	2238100	1666200	2956000	2801000	1451200	2403000	2657100	2253800	1052600	1374400	936660	1088000	1344600	1008600	947500	1166400	967440	865870	1085200	1082100	24592000	6584900	6020300	8404500	8994500	8699500	22924000	12832000	21426000	15348000	11555000	11367000	1284700	1093300	960170	1146800	719640
MEDN0656	Indoleacetaldehyde	C00637	HMDB0001190	158.061	159.068	[M-H]-	C10H9NO	A	155530	140620	157630	167510	98580	120440	130630	133280	142100	91497	70168	83744	62026	48631	38098	70230	51449	51043	40769	52015	34062	76058	46499	61586	34517	28894	33948	19915	27105	23510	37670	30392	46118	23173	24395	19272	243750	219770	179720	202770	272300
MEDN0657	Xylulose 5-phosphate	C00231	HMDB0000868	229.011	230.019	[M-H]-	C5H11O8P	A	318110	235780	375760	443740	429310	480180	380870	519140	360690	543870	930860	635900	4861900	9842700	12811000	12350000	11733000	12845000	11158000	8607000	8215800	11455000	12414000	14086000	3992600	6104400	5291500	3409800	3722200	3566000	4059300	3631600	3695300	3557100	3646100	3663400	130290	151360	91667	187420	154010
MEDN0658	Hexadecanedioic acid	C19615	HMDB0000672	285.207	286.214	[M-H]-	C16H30O4	A	566850	548470	548690	553250	568640	519900	533540	554770	513650	584900	531640	540370	2462800	1327600	1043200	1637300	2557100	1817400	1329700	1784900	1410800	1879500	1595500	2205600	473910	460620	474100	462640	486110	474375	437670	484300	449030	453050	433820	414700	518100	516680	503430	517210	529380
MEDN0662	gamma-Glutamylleucine	-	HMDB0011171	259.129	260.137	[M-H]-	C11H20N2O5	A	80141	67042	57539	95818	81963	75475	58633	72257	114230	66322	55300	58469	271480	284240	208520	585920	293080	201620	158050	181760	97768	738030	185680	603460	36503000	3438200	8549800	15065000	14560000	14812500	22335000	23944000	29108000	14463000	17759000	15746000	43798	16703	16482	14876	24851
MEDN0678	Ethylsalicylate	-	HMDB0029817	165.055	166.063	[M-H]-	C9H10O3	A	616130	615020	656770	689060	580230	542290	641100	492290	568980	635280	472980	619840	371750	423670	570680	297950	534650	372900	301270	311740	385860	318500	469530	225960	522140	433020	489340	519550	564700	542125	393560	345510	526200	392280	405560	440360	515940	567640	534190	482080	606250
MEDN0682	Octadecanamide	C13846	HMDB0034146	282.28	283.288	[M-H]-	C18H37NO	B	591670	575110	554050	556580	552180	550030	536940	574740	550910	522460	567160	552710	536000	559000	534740	520900	543840	550280	554580	559560	550690	552110	570700	535350	552910	543140	537610	530920	560920	545920	538840	550250	571740	551400	533220	534780	553730	569990	544620	539290	551770
MEDN0704	Oxalacetic acid	C00036	HMDB0000223	130.998	132.07	[M-H]-	C4H4O5	B	615590	349350	515060	477770	278920	313820	431510	410380	439990	264830	449240	126720	153320	113060	81276	174350	145090	78197	134130	118420	57656	162570	89508	142470	135200	97243	96141	97447	109530	103488	134390	77936	125250	119440	84152	81391	249440	200590	201520	263260	347550
MEDN0720	N-(2-Methylbenzoyl)glycine	-	HMDB0011723	192.066	193.074	[M-H]-	C10H11NO3	B	41087	40040	34923	36238	9669.5	25270	39548	28381	51228	16406	3853.2	8107.9	5249.5	7616.8	2450.4	3864.7	4976	6125.7	6855.1	4233.3	2986.1	5353.9	6007.1	6866.7	20096	3690.5	4259.6	2542.8	3298	2920.4	8530.2	8171	12084	4767.7	6203.7	6627.4	6544.4	4587.2	5795.5	4752.3	6672.8
MEDN0725	2,4-Hexadienoic acid	-	HMDB0029581	111.045	112.052	[M-H]-	C6H8O2	A	1156500	1125100	974760	1176400	1186100	1165900	1138000	1231200	1079600	1294100	1329200	1214200	137890	167830	220610	190170	171130	165650	125200	168850	184530	119400	170120	188940	136710	166650	210890	179680	238760	209220	157010	151300	123260	136600	218380	163350	1032400	782360	834390	915680	768280
MEDN0732	Ricinoleic acid	C08365	HMDB0034297	297.243	298.251	[M-H]-	C18H34O3	A	923240	883390	905540	905860	888940	871810	890480	879430	909170	917840	962390	982850	1071600	1011000	1009300	1030700	1064400	1110100	1088900	1049800	994280	1092800	1025000	1053200	1030300	1073500	1032700	1027600	1017800	1022700	1054000	1001400	1068300	1035100	1008200	1046800	1056600	1052500	995620	1078300	1056500
MEDN0736	2-(Methylthio)ethanol	-	HMDB0032425	91.0218	92.0296	[M-H]-	C3H8OS	A	544920	405340	512040	596280	523180	449220	480630	517530	535240	571460	414810	555910	415860	347810	500490	280920	459330	349480	219730	322230	362720	294530	411480	218300	412890	428390	429090	457330	489360	473345	357870	324740	360090	333480	314240	371240	381180	415770	479930	414140	431320
MEDN0741	Methanesulfonic acid	C11145	-	94.9803	95.9881	[M-H]-	CH4O3S	A	3430900	3552000	4116400	5554900	4948100	5168500	3120100	4712200	2619300	4813100	5346800	5083500	531660	345470	281420	810800	631150	353890	391020	575140	374030	999310	689470	625370	214380	66337	76859	232070	112320	172195	275550	221650	184600	170170	239770	264760	1578400	1691100	1980600	1964900	1498200
MEDN0745	Propylparaben	-	HMDB0032574	179.071	180.079	[M-H]-	C10H12O3	A	44448	46752	61023	45152	42604	49669	49331	40820	40729	59097	43764	44066	41390	39824	47531	40857	42663	38642	34388	37097	32938	38589	40514	43823	45205	44824	45292	43424	51646	47535	44845	48980	42688	54806	36199	48503	40862	48322	39892	43198	42800
MEDN0746	Butylparaben	-	HMDB0032575	193.086	194.094	[M-H]-	C11H14O3	B	9830.8	9827.3	6802.3	7248.1	4914.1	6550.7	5909.2	6319.1	6567.9	5607.2	5356.7	7400.1	6407.7	8749.2	8274.6	7297	5650.5	5907.1	5425.9	6919.5	6090.7	5745.9	7079.1	7881	6297.6	4500.3	5220.2	6734.5	6343.7	6539.1	6826.1	5304.5	5152	5666.1	5851.2	7785.9	6800.1	6317.7	6832.4	6122.6	8206
MEDN0748	Methylparaben	-	HMDB0032572	151.04	152.047	[M-H]-	C8H8O3	B	50881	42006	52715	56639	53822	49411	41028	55814	48338	56892	60434	52783	59341	83194	52163	74712	89710	67944	48020	72533	52104	42195	71678	60639	39584	48712	46913	54228	50622	52425	57656	40720	56134	49747	53352	47189	54264	51999	60436	55845	48204
MEDN0767	12,13-EpOME [(±)12(13)epoxy-9Z-octadecenoic acid]	C14826	HMDB0004702	295.227	296.235	[M-H]-	C18H32O3	A	35658	28404	28988	31982	24210	35448	33328	28198	24022	42424	37771	35483	56867	141880	73063	32718	49019	45981	139110	39183	35744	49113	43128	37479	66120	121950	111540	47351	61021	54186	56380	64715	52463	70488	45704	32851	20148	35734	26677	20466	33667
MEDN0768	13-OxoODE	C14765	HMDB0004668	293.212	294.219	[M-H]-	C18H30O3	A	65518	65593	74127	68341	59768	50750	57901	63243	56903	66853	63531	76257	507860	596570	389970	319480	255900	333020	530260	312740	234640	342740	250970	250130	61556	95319	96916	62606	76051	69328.5	64577	68325	54904	102890	67007	56736	57172	64841	61486	57971	66245
MEDN0783	9,10-EpOME [(±)9,10-epoxy-12Z-octadecenoic acid]	-	-	295.227	296.235	[M-H]-	C18H32O3	A	35658	28404	28988	31982	24210	35448	33328	28198	24022	42424	37771	35483	56867	141880	73063	32718	49019	45981	139110	39183	35744	49113	43128	37479	66120	121950	111540	47351	61021	54186	56380	64715	52463	70488	45704	32851	20148	35734	26677	20466	33667
MEDN0784	9-OxoODE	C14766	HMDB0004669	293.212	294.219	[M-H]-	C18H30O3	B	60965	60945	68081	71943	56713	66966	61870	64441	59320	79999	60869	60698	252070	261590	185290	196920	152840	168080	232200	193450	127070	211630	139330	151120	59960	56584	56326	47459	57550	52504.5	51535	42256	47427	78839	50535	51736	56963	59525	61569	64534	57506
MEDN0785	LTB4 [5S,12R-dihydroxy-6Z,8E,10E,14Z-eicosatetraenoic acid]	C02165	-	335.222	336.23	[M-H]-	C20H32O4	B	31795	22589	21456	17000	17495	26952	30755	28207	24361	21351	21009	20305	17956	13299	22813	11102	14730	15862	18346	18021	22845	18517	15057	20908	19105	20266	22142	19625	16716	18170.5	21217	24859	22494	15011	19317	21439	32286	33117	24023	27826	31870
MEDN0797	PGJ2 [11-oxo-15S-hydroxy-prosta-5Z,9,13E-trien-1-oic acid]	C05957	HMDB0002710	333.207	334.214	[M-H]-	C20H30O4	B	NA	NA	NA	NA	NA	NA	3412.5	NA	NA	NA	NA	NA	NA	NA	NA	NA	NA	NA	NA	NA	NA	NA	NA	NA	NA	NA	NA	NA	NA	NA	NA	NA	NA	NA	NA	NA	38449	41859	50245	39572	39065
MEDN0798	PGK1 [9,11-dioxo-15S-hydroxy-prost-13E-en-1-oic acid]	-	-	351.217	352.225	[M-H]-	C20H32O5	B	16358	14065	15600	22215	15172	17927	21801	17005	11352	14676	12518	12131	55325	50533	30991	18978	28103	37545	40033	22056	20089	28370	15492	28433	NA	NA	NA	NA	NA	NA	NA	14992	9295.9	12318	NA	NA	NA	NA	NA	NA	NA
MEDN0808	myo-Inositol	C00137	HMDB0000211	179.056	180.16	[M-H]-	C6H12O6	B	867920	1004400	944040	853680	730680	853820	908480	961710	1069300	719680	563650	746620	NA	NA	NA	NA	NA	NA	NA	NA	NA	NA	NA	NA	NA	510180	533140	NA	539950	NA	NA	NA	NA	447570	328990	NA	181440	144320	108870	114920	169990
MEDN0818	N-acetyl-beta-alanine	C01073	HMDB0061880	130.05	131.058	[M-H]-	C5H9NO3	A	313700	300860	309600	365640	358650	362320	279280	332860	302400	361380	326450	352020	218990	197690	119150	548200	236660	240810	85774	73697	53513	386440	118670	427470	64081	40160	33359	50160	53186	51673	60843	63821	39140	64781	56600	124870	69964	91439	72895	75737	82736
MEDN0820	3-Hydroxyglutaric acid	-	HMDB0000428	147.029	148.037	[M-H]-	C5H8O5	A	4508300	4450500	3465900	4551100	4905700	4155900	5046300	3990400	4235500	4117100	3889600	3644500	661650	896070	1001800	818670	802750	922030	1196400	1031200	622530	1542600	1707300	1811400	1689300	217320	201740	744630	551380	648005	3316300	2132000	2840400	1571700	1184000	1158200	6459800	5473400	5464300	5805100	5944000
MEDN0822	Cysteineglutathione disulfide	-	HMDB0000656	425.08	426.088	[M-H]-	C13H22N4O8S2	A	799820	413010	722120	796570	827550	826870	660110	499450	948620	533960	757940	498350	137710	187270	86040	378710	212670	125210	95913	172030	71352	937570	447290	1446100	204360	9497	14393	33309	46100	39704.5	268610	70283	81870	28017	51629	46182	514290	366740	367170	587470	588460
MEDN0827	N-Acetylornithine	C00437	HMDB0003357	173.093	174.1	[M-H]-	C7H14N2O3	B	15621000	21573000	17936000	17553000	11564000	13021000	21445000	19537000	21938000	13179000	7457900	6949200	24874000	18240000	18785000	30949000	23110000	20488000	26505000	25899000	15157000	28534000	16631000	28509000	6620400	2781500	2264600	4624000	4155200	4389600	7244800	6541700	7839200	3818800	4093800	4656600	16496000	11484000	8927500	8666600	13777000
MEDN0832	Glucosamine 6-phosphate	C00352	HMDB0001254	258.038	259.151	[M-H]-	C6H14NO8P	A	196710	222210	203690	323320	332430	347580	296000	317520	267140	315640	264770	403460	121290	182440	214420	626380	221900	363710	203000	178380	170430	262830	235210	438160	92947	82595	87491	185880	120710	153295	106190	85728	82146	141360	132870	187370	55512	51106	50306	59935	44169
MEDN0833	3-Dehydroshikimate	C02637	HMDB0000390	171.029	172.037	[M-H]-	C7H8O5	A	1544500	1647200	1657900	1649600	2094800	2136900	1650200	1711300	1888300	1908300	1755600	1846600	76138	41744	54954	123110	76962	111670	88380	53454	57986	104920	84097	131670	850890	225980	234080	457520	421060	439290	740800	484000	567080	535340	567100	647560	2459000	2268900	2250800	2207500	2318300
MEDN0835	D-Glucurono-6,3-lactone	C02670	HMDB0006355	175.024	176.032	[M-H]-	C6H8O6	A	332330	212650	218820	229550	263560	193590	228080	255600	221160	136300	146490	149770	18406	24024	15771	35614	NA	15003	27534	33647	16953	29572	31952	25611	546920	66874	72954	252750	139820	196285	452410	306420	436320	255910	297930	332780	304680	285310	287490	312350	221280
MEDN0839	N-Acetylasparagine	-	HMDB0006028	173.056	174.064	[M-H]-	C6H10N2O4	A	806670	1122300	1159000	1070200	963820	905600	810590	926310	878990	645870	778120	1176400	32537	51425	33038	85837	27709	38468	50055	45889	30272	60989	42898	56929	141590	20980	39371	104320	NA	NA	145250	78255	176910	102090	NA	NA	794720	765440	697430	784390	823350
MEDN0841	Ureidopropionic acid	C02642	-	131.046	132.054	[M-H]-	C4H8N2O3	B	437390	61371	108450	427710	461020	65985	796910	500600	314590	73353	57158	750850	16514	10670	6022.1	3287.2	10399	84828	NA	2962.5	NA	6034.9	5511.6	6250.6	350900	17539	11436	40579	16676	28627.5	93367	92379	325480	117610	99943	620710	30350	212060	399350	502250	156850
MEDN0843	Guanidinosuccinic acid	C03139	HMDB0003157	174.052	175.059	[M-H]-	C5H9N3O4	A	1505500	1661400	1285900	1122100	797000	784770	1480400	1449000	1785900	762950	494880	459600	1272300	1019800	1166300	1478200	1384700	1135200	1373700	1581700	697510	1875800	1070800	1362100	326110	119280	92969	222120	199050	210585	318430	266470	374210	188820	191420	234160	1126200	796180	503740	717820	1039100
MEDN0844	Stachyose	C01613	HMDB0003553	665.214	666.222	[M-H]-	C24H42O21	A	NA	NA	5699.6	NA	5817.3	NA	7687	NA	NA	NA	NA	NA	6297.4	11744	8544.9	19528	21128	19335	12045	19855	10151	13412	18505	13851	8980	29424	11834	17115	18602	17858.5	13626	6269.7	7399.6	8774.8	4832.3	5671.4	NA	NA	9692.8	NA	NA
MEDN0848	Indole-3-Ethanol	C00955	HMDB0003447	160.076	161.084	[M-H]-	C10H11NO	A	38326	34253	28108	25094	35740	33784	21762	13655	33756	29595	20673	21309	1569.6	3097.3	2211.1	4835.1	NA	3268.9	999.22	1988.1	1147.1	4049.2	769.15	1930.5	10602	11870	11561	11262	12588	11925	8677.3	8199.7	8841.1	10461	10029	12130	34939	36437	37471	35145	40964
MEDN0852	3-Amino-4-Hydroxybenzoic Acid	C12115	-	152.035	153.043	[M-H]-	C7H7NO3	A	566560	406360	550710	1747000	976250	1317900	419020	77255	197890	597760	828770	789540	694820	231800	488760	494040	335250	567140	488330	616240	297330	828850	992620	889580	97647	58543	49899	108910	86211	97560.5	590110	403660	526670	267030	218140	243280	676090	596470	840360	978630	769680
MEDN0854	Mono-Methyl Glutarate	-	HMDB0000858	145.05	146.058	[M-H]-	C6H10O4	B	320040	287350	370050	312320	317210	350750	296910	348560	300730	358180	360030	338500	249000	289420	280410	288710	228230	271740	196440	271940	243200	297980	295830	262320	255830	267940	255420	278300	270630	274465	248220	274770	288610	253050	225080	271580	352010	321660	297400	350490	327960
MEDN0855	Geranyl Pyrophosphate	-	HMDB0001285	313.061	314.068	[M-H]-	C10H20O7P2	A	6173600	5051600	5340300	7505900	2451800	5737500	8071400	7918300	8970100	11955000	10187000	8740600	3983400	4439200	7005100	9707600	6973600	6782200	9029200	5907800	7809600	3442900	8971000	5963200	5745200	4501700	5737600	5689500	9151200	7420350	5278900	4743400	5429400	6412100	7550200	5761400	5594700	8952600	9837400	5591000	5014900
MEDN0856	2',4'-Dihydroxyacetophenone	C03663	HMDB0029659	151.04	152.047	[M-H]-	C8H8O3	A	50881	42006	52715	56639	53822	49411	41028	55814	48338	56892	60434	52783	59341	83194	52163	74712	89710	67944	48020	72533	52104	42195	71678	60639	39584	48712	46913	54228	50622	52425	57656	40720	56134	49747	53352	47189	54264	51999	60436	55845	48204
MEDN1003	Inosine	C00294	HMDB0000195	267.073	268.081	[M-H]-	C10H12N4O5	A	2795900	1215300	1184900	666700	854460	1366100	1275000	380980	1553000	525410	449930	465640	48836000	119550000	98535000	71652000	91657000	83337000	76606000	55621000	64116000	57913000	81092000	75960000	1815400	3584100	7789100	3327100	7560900	5444000	2596800	2819500	2635000	1266600	1600400	1003900	98587	171130	293770	160230	233830
MEDN1005	Phosphoenolpyruvic acid	C00074	HMDB0000263	166.975	167.982	[M-H]-	C3H5O6P	A	22308000	22269000	22704000	2866700	3816300	4261300	21531000	8412100	13137000	8085500	3904800	4868700	18053000	10477000	19543000	17017000	17572000	12991000	13366000	27824000	16892000	27936000	23823000	26933000	2240000	949420	1245000	1989400	1929000	1959200	3875200	2986300	2935800	2780500	2330100	3547300	673090	413960	513090	527670	518910
MEDN1006	Uric acid	C00366	HMDB0000289	167.021	168.028	[M-H]-	C5H4N4O3	A	9959100	8051100	8681900	1863900	1678100	1696100	10799000	4413700	7017100	2593500	1888900	2007400	8656000	5741900	9205100	9061900	8724700	6729300	6984200	10668000	7551400	12480000	10693000	11447000	872480	452050	526020	962720	861620	912170	1685200	1387400	1766400	1152500	924080	1693700	119000	124030	112910	136000	181820
MEDN1011	Mannitol	C00392	HMDB0000765	181.071	182.079	[M-H]-	C6H14O6	A	384210	373590	372560	385660	342970	421870	353880	532270	322300	352830	483080	403350	314480	799190	667170	1409500	1089500	1071400	1276700	953530	803780	1653300	1476300	1396600	133130	211600	182120	2755700	485430	1620565	1038300	1035200	815280	1186900	1152900	2040600	276400	230490	187230	246270	281360
MEDN1016	P-Aminohippuric Acid	-	HMDB0001867	193.061	194.069	[M-H]-	C9H10N2O3	B	60602	66159	73214	54289	66308	77223	73064	80709	75396	94663	92683	87730	NA	NA	NA	NA	NA	NA	NA	NA	NA	NA	NA	NA	NA	NA	NA	NA	NA	NA	NA	NA	NA	NA	NA	NA	62805	50661	52320	62061	37720
MEDN1029	Glycyl-L-phenylalanine	-	-	221.093	222.1	[M-H]-	C11H14N2O3	A	241260	347100	302490	327300	258890	251400	236850	301220	269990	212350	139930	168140	NA	NA	NA	5529.7	4418.3	4399.2	3737.6	NA	NA	2843.4	4499.2	5361.4	5210.7	7646.2	6589.3	4742.2	10605	7673.6	4955.1	2754.7	4308.3	3659.4	9499.3	5192	307460	266290	279640	302040	275260
MEDN1035	13(R)-HODE	-	-	295.2	296.235	[M-H]-	C18H32O3	A	139430	141920	155010	157780	143260	147820	139960	148420	136950	215390	153820	144450	340690	644240	370660	254040	273180	338880	720660	319550	249090	285750	228670	257600	380090	903040	874320	406090	423480	414785	372270	447530	457650	394550	328990	217960	130840	136570	132740	127000	129420
MEDN1039	Indole-4-carboxaldehyde	-	-	144.045	145.053	[M-H]-	C9H7NO	B	8555.9	9721.9	7709	8260.3	4915.2	10495	10842	11952	9714.8	9905.4	8334	6996.7	8730	7797.9	13319	9996.4	5816.1	5179.3	6797.5	7414.1	6951	7421.8	5913.6	5596	6212.7	10673	6602.4	7736.5	11329	9532.75	11337	9924.6	11050	8576.7	10821	6290.7	8777.3	14122	9984.4	13464	10809
MEDN1041	9(S)-HPOT	-	-	309.207	310.214	[M-H]-	C18H30O4	B	NA	NA	NA	NA	NA	NA	NA	NA	NA	NA	5132.7	NA	80230	23445	22538	58078	120830	60759	35434	48279	39819	83757	73558	93417	NA	NA	NA	NA	NA	NA	NA	NA	NA	NA	NA	NA	NA	NA	NA	NA	NA
MEDN1045	2-Amino-4,6-pteridinediol	-	-	178.038	179.044	[M-H]-	C6H5N5O2	A	267830	211320	143020	343570	263970	227250	210970	340360	210560	375310	182650	342360	84926	44980	115990	125630	134570	95750	54722	76681	105550	136090	184300	162100	NA	NA	11645	NA	11068	NA	NA	NA	10146	17973	18086	29651	143010	218870	238460	244770	250180
MEDN1052	L-2-Hydroxyglutaric acid	-	-	147.029	148.037	[M-H]-	C5H8O5	A	6489000	6243300	4985100	5455000	6923700	5510500	7930800	5649200	6066000	5091400	4526900	4622300	1578200	2306700	3114600	1929500	2033900	2525500	3440800	2530100	1516700	4195600	5069000	4659600	4212100	463200	378980	1898800	1367500	1633150	8223800	6140200	7009900	3884900	2671600	2397900	9277700	7755400	8023500	8230200	9590800
MEDN1054	Tetranor-12(R) -HETE	-	-	265.18	266.188	[M-H]-	C16H26O3	B	17344000	10603000	19823000	14925000	11268000	12114000	16879000	12032000	10945000	15180000	20225000	19516000	5966400	14400000	7594500	7254700	6852200	7767000	7974600	6290300	7819100	5628300	6901900	6650900	7472400	8906000	6548900	6521800	6881800	6701800	6674200	8296500	5458700	7228200	7665500	7600600	14602000	17899000	20328000	13782000	21741000
MEDN1055	D-Calcium Pantothenate	-	-	437.214	438.221	[M-H]-	C18H34N2O10	A	18797000	28747000	28554000	58861000	37634000	50153000	37541000	35781000	33113000	32829000	34165000	48204000	145540	87342	67640	105650	192740	87691	83687	153560	294610	166480	110910	175730	12219	5419.8	3348.4	14787	4638.4	9712.7	59400	52936	54751	22875	26337	29311	11330000	5772000	10714000	5665100	10411000
MEDN1060	L-Alloisoleucine	-	-	130.087	131.095	[M-H]-	C6H13NO2	B	107630000	94813000	74535000	108050000	60616000	56910000	108330000	96296000	96949000	75947000	32536000	43020000	46506000	36163000	31805000	68238000	44026000	36645000	34486000	42590000	25978000	56842000	37124000	44601000	78247000	28180000	25570000	41962000	33220000	37591000	61293000	58180000	67671000	31662000	28868000	33153000	70096000	48836000	50508000	52454000	89087000
MEDN1063	8,11,14-Eicosatrienoic acid	-	-	305.248	306.256	[M-H]-	C20H34O2	A	NA	NA	NA	NA	NA	NA	NA	NA	NA	NA	NA	NA	135570	157540	162790	117190	105340	112970	126310	106540	127380	130350	114010	102160	77617	100040	80028	68861	62773	65817	63057	77742	86897	73681	81481	66736	NA	NA	NA	NA	NA
MEDN1069	9,12-octadecadienoic acid	-	-	275.201	276.209	[M-H]-	C18H28O2	B	NA	NA	NA	NA	NA	NA	NA	NA	NA	NA	NA	NA	36660	34611	62300	62647	61162	69941	72201	43761	45359	68074	62368	48750	76514	78480	61860	65108	58838	61973	40955	51390	53272	58807	60385	59189	NA	NA	NA	NA	NA
MEDN1075	13-L-Hydroperoxylinoleic acid	-	-	311.222	312.23	[M-H]-	C18H32O4	B	NA	NA	NA	NA	NA	NA	NA	NA	NA	NA	NA	NA	590360	162140	182320	467370	867910	676760	262010	514310	255480	775560	539930	881400	NA	NA	NA	NA	NA	NA	NA	NA	NA	NA	NA	NA	NA	NA	NA	NA	NA
MEDN1076	N6-isopentene adenine	-	-	202.109	203.117	[M-H]-	C10H13N5	A	NA	NA	NA	NA	NA	NA	NA	NA	NA	NA	NA	NA	3164.7	1640.9	8549.6	2334.9	3837.2	3301.1	3523.1	6735.5	5182.7	3784	5605.2	1268.2	18713	68386	30909	61662	67258	64460	11074	16325	24083	91303	74872	118510	NA	NA	NA	NA	NA
MEDN1078	9,10-epoxyoctadecanoic acid	-	-	297.243	298.251	[M-H]-	C18H34O3	A	NA	NA	NA	NA	NA	NA	NA	NA	9654.1	8097.8	11287	7675	103010	367890	181140	58958	57615	160600	377180	92939	40091	74382	29282	51994	44733	99143	63436	31354	23208	27281	50194	62269	54703	20251	15854	8234.3	NA	NA	NA	NA	NA
MEDN1081	12,13-DHOME	-	-	313.238	314.246	[M-H]-	C18H34O4	B	90516	109830	137420	217630	140550	222550	124150	228500	131090	388730	234600	180510	5751900	6239300	4531000	4193400	2355100	4928800	5397600	2237800	1682300	3536000	1751200	2888100	314750	518340	456600	415490	370250	392870	707660	962600	781600	199540	174680	129280	45440	46811	48948	36836	45406
MEDN1085	Glutathione	C00051	HMDB0000125	611.144	612.151	[M-H]-	C20H32N6O12S2	A	55901	68853	154170	113430	143490	177260	48835	85038	109230	86593	113250	101540	34500	12583	NA	25776	NA	7093.3	3279	11520	12095	20775	34004	10969	36202	5471.5	4911.3	3279	10371	6825	24642	6563.7	1646.5	6025.4	11493	8738.1	54745	40586	54427	57669	22427
MEDN1086	Adrenaline	-	-	331.264	332.272	[M-H]-	C22H36O2	B	NA	NA	NA	NA	NA	4864.5	2860.6	6126.5	3857.4	8688.3	4952.5	3533.6	36517	21982	18909	56716	36659	73333	16820	19078	12700	51533	26361	54086	NA	NA	NA	NA	NA	NA	8301.7	NA	NA	NA	NA	NA	NA	NA	NA	NA	NA
MEDN1087	Uridine diphosphategalactose	C00052	HMDB0000302	565.048	566.055	[M-H]-	C15H24N2O17P2	A	1061000	930510	842850	1247800	1170000	1476900	420740	940230	988060	650800	475400	787180	157940	104650	129250	984260	209340	307980	175280	164120	430340	369090	376910	5480400	11706000	25979000	28717000	29479000	50058000	39768500	12519000	12587000	9463900	42387000	57576000	43995000	1978800	1221200	1500000	2077500	1250900
MEDN1090	Dioxindole	-	-	148.04	149.048	[M-H]-	C8H7NO2	A	11142000	2156600	1565100	4419800	4982300	3023200	627210	3496400	5779800	2083500	2017600	2020600	NA	NA	NA	NA	NA	NA	NA	NA	NA	NA	NA	NA	331540	NA	NA	NA	NA	NA	NA	NA	NA	NA	NA	NA	362140	3931500	844880	651780	332730
MEDN1092	4-acetoxyphenol	C13636	-	151.026	152.047	[M-H]-	C8H8O3	A	1410800	1427100	716240	734870	743740	450640	2006900	1213600	1004900	651090	545450	446060	107750000	64953000	54656000	157140000	129570000	80783000	94904000	115290000	70590000	158760000	101730000	161970000	5559700	44625000	12937000	17658000	14561000	16109500	5458200	9264000	8233100	23008000	9219700	13495000	273170	416390	370330	509360	344410
MEDN1093	2-isopropylmalate	C02504	-	175.061	176.068	[M-H]-	C7H12O5	B	1597000	1184600	1550300	519580	755170	798850	1117800	1040200	1337100	993160	726880	528070	34029	NA	NA	NA	NA	NA	NA	NA	NA	NA	NA	NA	NA	NA	NA	NA	NA	NA	NA	NA	NA	NA	NA	NA	1003500	1351700	1549100	1042400	1185400
MEDN1098	2-ethyl-2-hydroxybutyric acid	-	HMDB0001975	131.071	132.079	[M-H]-	C6H12O3	A	54478	66194	45639	42041	32507	57997	47390	55074	41127	54114	71783	49294	67864	65469	52345	45108	80283	60816	61840	71524	65629	45431	55768	67632	35644	43683	34635	41412	42973	42192.5	61277	43194	51155	30022	51207	58216	29718	48081	32261	38676	34181
MEDN1108	Levoglucosan	-	HMDB0000640	161.045	162.053	[M-H]-	C6H10O5	A	688490	656090	674510	751840	621760	663600	616090	759270	747430	651890	565460	728350	55932	70680	43897	72990	72404	56821	73057	65917	29425	71867	72401	80707	82792	127900	95616	100170	139370	119770	105690	57447	111990	92713	83935	104420	184970	148870	181960	184950	210980
MEDN1110	1,11-undecylic acid	-	-	243.2	244.167	[M-H]-	C13H24O4	A	2867600	3005100	2797500	3114400	2985600	2789800	3054200	2980900	2981700	3128900	3032800	3059300	3004000	3057100	3421900	3086600	3505500	3071500	3058300	3006300	3501300	3010200	3213000	3056500	3381800	3656900	3000600	2877100	3163900	3020500	3140000	2950400	2958900	2974300	2958000	3263100	2989100	2911400	2810000	2954100	3007600
MEDN1112	16-Hydroxyhexadecanoic acid	-	HMDB0006294	271.227	272.235	[M-H]-	C16H32O3	B	129240	126610	141740	120480	117330	116960	133900	133040	96060	101730	101830	123120	123470	126600	103200	120270	116300	127080	126880	114960	111410	97796	107180	89136	101350	116250	115330	113570	110220	111895	111000	103560	110730	101950	96212	107640	104950	123860	130110	112970	118330
MEDN1117	Uridine diphosphate-N-acetylglucosamine	C00043	HMDB0000290	606.074	607.082	[M-H]-	C17H27N3O17P2	A	641080	685840	464430	1176800	948160	979190	394140	1021900	872330	723260	708280	849360	1386400	2153700	1714300	10999000	6409900	6279300	3842500	1919500	1805300	8450900	6029800	13887000	4033600	2544100	3662900	6088800	6741500	6415150	5624600	5217000	5010300	9188000	8974300	8786100	745700	439620	576470	767750	468240
MEDN1119	Trans dehydrorosinone	-	-	287.201	288.209	[M-H]-	C19H28O2	B	NA	NA	NA	6991.9	8859.5	9314.2	NA	6727.9	NA	20261	9242.1	5762.9	131790	55968	46615	140730	215040	192820	38433	67890	38703	162670	86563	195840	NA	NA	NA	NA	NA	NA	NA	NA	NA	NA	NA	NA	NA	NA	NA	NA	NA
MEDN1125	N,N′-dicyclohexylcarbodiimide	-	-	205.17	206.178	[M-H]-	C13H22N2	A	9872400	9448900	9416700	9725600	8941200	9545000	9047400	9439500	9339600	9480400	9098400	9041400	9058100	8348700	8961500	8434300	8788100	9212700	8687700	8929300	8290000	8592800	8766800	8237300	8719500	8865100	8831000	8609700	8698900	8654300	7896900	8536400	8366000	8691200	7949000	7944100	8550900	9133200	9548800	9398900	9586600
MEDN1129	Erythrose	C01796	HMDB0002649	119.034	120.042	[M-H]-	C4H8O4	A	192530	144290	76090	94704	99519	136880	148240	157090	199560	48651	30640	44888	26842	46031	19437	13119	26608	27664	20094	21682	19271	28126	18633	39874	154930	27082	33741	59252	37580	48416	147990	53146	114470	37749	52902	58691	16954	13412	7383.1	17033	20281
MEDN1133	2-Oxobutanoate	-	-	101.024	102.032	[M-H]-	C4H6O3	A	92922	98706	118040	70630	49889	75401	78597	85911	87402	77063	75976	61536	12417	16725	17281	15109	20693	14443	10835	13186	9770	13260	26102	18389	146000	10564	14825	66022	38085	52053.5	134340	116450	142630	69657	86152	63670	164730	145890	126040	157180	108660
MEDN1134	2-Hydroxy-3,5-dinitrobenzoic acid	C11319	-	226.994	228.002	[M-H]-	C7H4N2O7	A	158420	172770	138630	140860	115910	135680	127260	152340	134120	155850	122180	164280	154080	140640	140010	144560	150150	138030	144180	147610	146470	150200	152970	147510	152560	134660	144630	151780	145080	148430	127560	146560	155630	136490	126320	143480	146510	131770	153790	146010	139140
MEDN1135	Heparin	C00374	HMDB0001394	315.29	316.298	[M-H]-	C19H40O3	B	28670	44181	91957	76086	51893	45147	27334	77530	71028	37155	31440	34061	82185	98643	64258	87719	53672	66507	52015	52389	45305	54121	72246	64386	26499	17101	39289	36335	42331	39333	27597	32637	47858	31006	46531	NA	35491	53558	27726	43217	34249
MEDN1139	DL-2-hydroxy stearic acid	-	-	299.259	300.266	[M-H]-	C18H36O3	A	248980	249670	234150	229960	330290	324620	155630	234150	203590	361630	584380	574750	8075300	5542300	7599800	10375000	5933200	7846800	6000700	6084100	4458000	15239000	6907400	7642600	719040	906730	712180	687170	692100	689635	602840	585520	510820	768830	757030	600650	270660	372450	322380	239070	279560
MEDN1145	P-chlorophenylalanine	-	-	198.032	199.04	[M-H]-	C9H10ClNO2	A	4583600	4505100	4579800	4591800	4627000	4705300	4590400	4685600	4509500	4868000	5038200	4492500	6685100	6868100	6991000	6857200	6847000	6947300	7375900	7402400	7306900	7492800	7215400	7452800	6782900	7282000	7620800	7006200	7141800	7074000	7007500	7169600	6864800	6686000	7311400	7233500	4209000	4034200	4152500	4408500	4150900
MEDN1148	(R)-2-Hydroxyhexadecanoic acid	-	HMDB0031057	271.227	272.235	[M-H]-	C16H32O3	B	714620	584320	785880	708690	706970	685370	798190	566490	647480	944010	972200	983320	4097200	3605200	3482200	2587200	2075100	3246400	2531100	2183400	1822900	2055800	1264800	1768400	663210	1065000	864850	757610	642470	700040	682950	796750	772170	600130	586330	660970	949860	870480	1000300	760170	1014400
MEDN1150	Indole-3-carboxylic acid	C19837	HMDB0003320	160.04	161.048	[M-H]-	C9H7NO2	B	39881	55286	24861	53980	46416	46371	49545	32922	36707	22101	21000	41373	NA	NA	NA	NA	NA	NA	NA	NA	NA	NA	NA	NA	NA	NA	NA	NA	NA	NA	NA	NA	NA	NA	NA	NA	130520	165810	85570	176450	191910
MEDN1159	cis-1-Pentadecenoic Acid(C15: 1)	-	-	239.201	240.209	[M-H]-	C15H28O2	A	584630	363920	550990	687320	646470	645960	384650	631580	724240	500840	446840	1120600	445100	345650	619510	273660	473890	321610	183540	213750	409490	737980	497730	249100	401610	1113900	542960	516210	643950	580080	556050	703840	383740	243310	433170	552240	521110	774450	667960	704430	540140
MEDN1167	4-Hydroxybenzoic acid	C00156	HMDB0000500	137.024	138.032	[M-H]-	C7H6O3	A	2834500	4859400	3713500	6847000	3747800	4802500	3087800	3435500	3544300	3490800	1661400	2518500	1874400	1756700	1432800	1526700	1805500	2050000	1921700	1438400	1078100	1524900	1276900	2093100	853780	630590	639620	764790	717930	741360	1259900	984410	1145400	681190	690310	708650	17267000	18963000	22279000	16996000	15822000
MEDN1171	Glutamine	C10604	-	478.3	479.267	[M-H]-	C29H37NO5	A	33558	47268	52673	32545	37845	30302	38133	51855	42232	39331	38468	35958	228520	385260	367220	403780	364360	333310	604620	557480	394270	609420	317630	498680	3701300	3245800	2049400	3133000	3161200	3147100	3225900	3483600	3910500	3437800	3192900	3909300	15345	10667	13008	10239	12204
MEDN1183	Multifidol	C10709	-	209.081	210.089	[M-H]-	C11H14O4	B	65490	58705	58506	56524	50864	53327	60884	51563	67564	55286	63552	49503	84731	64789	68816	65311	73568	67656	69074	78935	78672	64914	74743	67136	67626	65694	62697	55561	56258	55909.5	62428	52040	56688	69841	68215	60907	64718	62906	63922	55415	68777
MEDN1191	1,2-epoxy-3-(p-nitrophenoxy) propane	C04274	-	194.045	195.053	[M-H]-	C9H9NO4	B	43687	19765	58748	67518	47843	53642	12106	38784	18490	60495	32488	42802	13238	3893	8694.5	14156	11143	12641	7950.2	5588.9	2938	11258	14952	18053	NA	NA	NA	2268.2	1933.5	2100.85	5791.4	2691.3	7386.1	8029.3	7844.5	7717.7	19240	6010.3	15494	11404	7638.9
MEDN1192	2-acetylresorcinol	C21895	HMDB0011538	167.034	168.042	[M-H]-	C8H8O4	B	77217	112630	65966	227990	102440	111520	89867	782030	221730	303240	109420	255050	344440	319170	106140	1060700	478520	268330	100980	516520	232850	263220	627600	325960	NA	NA	8665	NA	10852	NA	5912.9	9131.1	NA	NA	NA	NA	52452	439850	70507	136930	165950
MEDN1193	Acetaminophen	C06804	HMDB0001859	150.056	151.063	[M-H]-	C8H9NO2	B	28865	10288	32373	44986	28269	40271	7923.6	27762	11132	39172	20919	36564	6188.3	3692	3664.4	8981.4	4588	10489	6185.5	2445.7	2519.5	8676.4	11981	15796	NA	NA	NA	NA	NA	NA	4034.7	2561.2	4381.9	4340.5	3400	4744.1	11500	7739	8429	5724.9	6970.4
MEDN1195	Orsellinate	C01839	-	167.034	168.042	[M-H]-	C8H8O4	B	77217	112630	65966	227990	102440	111520	89867	782030	221730	303240	109420	255050	344440	319170	106140	1060700	478520	268330	100980	516520	232850	263220	627600	325960	NA	NA	8665	NA	10852	NA	5912.9	9131.1	NA	NA	NA	NA	52452	439850	70507	136930	165950
MEDN1200	L-tyrosine methyl ester 4-sulfate	C04201	-	274.039	275.046	[M-H]-	C10H13NO6S	B	113440	119230	88857	24401	48530	52593	46382	31675	70360	44175	36540	48146	NA	NA	NA	NA	NA	NA	NA	NA	NA	NA	NA	NA	25441	NA	NA	NA	NA	NA	9576.9	4578.5	NA	NA	NA	NA	13472	27187	33023	28357	22085
MEDN1213	2-(4-hydroxyphenyl) propionate	-	HMDB0041683	165.06	166.063	[M-H]-	C9H10O3	B	78394	44809	23142	26817	19075	22325	28445	15345	33917	18084	6778.8	10696	NA	NA	NA	NA	NA	NA	NA	NA	NA	NA	NA	NA	133330	NA	NA	74398	23816	49107	187640	103850	192740	70027	49371	39193	58988	48779	26031	37541	48350
MEDN1221	Mannose 6-phosphate	C00275	-	259.022	260.03	[M-H]-	C6H13O9P	B	9581600	10096000	8538800	7313700	6342700	7998200	13142000	32038000	8992300	11661000	10428000	16895000	5046100	15585000	18739000	47001000	12226000	23391000	17110000	8280600	14487000	15668000	16776000	31155000	16879000	27523000	15663000	21447000	21159000	21303000	9528300	9902500	8177800	16864000	12987000	19248000	7760300	7305400	2957500	6110900	4431800
MEDN1224	Bis(1-inositol) -3,1'-phosphate 1-phosphate	C19799	-	501	502.049	[M-H]-	C12H24O17P2	A	9982600	10902000	11583000	8114400	8794700	9810400	9091700	7386500	11652000	7258400	4793900	5812900	3569700	4387900	4492100	4901800	4958900	3163500	3820000	4445800	4824200	4939000	5227600	4296600	1984200	584000	746730	1477400	833880	1155640	2770900	2269900	1826600	1411100	1660300	1569500	19156000	25343000	22889000	18425000	23734000
MEDN1226	2-Amino-4-oxopentanoic acid	C03341	-	130.05	131.058	[M-H]-	C5H9NO3	A	313700	300860	309600	365640	358650	362320	279280	332860	302400	361380	326450	352020	218990	197690	119150	548200	236660	240810	85774	73697	53513	386440	118670	427470	64081	40160	33359	50160	53186	51673	60843	63821	39140	64781	56600	124870	69964	91439	72895	75737	82736
MEDN1227	Furfural diacetal	C14280	-	169.086	170.094	[M-H]-	C9H14O3	B	56406	53846	170820	117890	130850	143970	61432	148410	115460	132780	98626	99538	40523	109450	53251	117450	57052	78411	59134	54175	34064	97437	74661	70833	55980	53963	54395	75311	53287	64299	33115	58757	72328	44618	38846	51784	85310	42721	42908	86045	78356
MEDN1235	L-2-Amino-6-oxoheptanedioate	C03871	-	188.057	189.064	[M-H]-	C7H11NO5	A	62427	59373	60658	59906	38579	44300	81733	69484	74279	58644	49164	48471	90263	80781	74015	153420	159760	115180	77256	103270	92534	219250	169930	231090	40098	11101	14784	13759	7963.2	10861.1	78892	49397	65710	14289	19325	18856	19807	15180	17452	22734	23807
MEDN1236	Cyclic ADP-ribose	C13050	-	540.1	541.061	[M-H]-	C15H21N5O13P2	A	NA	NA	NA	NA	NA	NA	NA	NA	NA	NA	NA	NA	1474300	1465800	1765100	2680100	2325200	2173500	1929600	1865000	1527900	2636400	2289600	2259000	2917400	2119000	2357400	3042900	3518000	3280450	4047000	3483200	3537200	4043400	3383300	3949400	NA	NA	NA	NA	NA
MEDN1239	5-O-(1-carboxyvinyl) -3-phosphate	C01269	-	323.028	324.025	[M-H]-	C10H13O10P	A	1141500	1580200	1196900	3061800	4473100	3721600	1751200	3562300	1357200	5528600	7833100	6005400	14040000	23621000	27946000	65027000	33774000	41845000	24668000	16805000	20659000	28342000	39771000	41141000	3481200	11828000	7609100	14515000	18684000	16599500	12050000	7599400	11491000	22603000	15287000	18843000	1289700	1226500	1499800	1829500	1234400
MEDN1241	2-(alpha-D-Mannosyl)-3-phosphoglycerate	C11516	-	347.038	348.046	[M-H]-	C9H17O12P	B	217140	225130	204530	390400	316440	711650	194540	352620	341830	941850	1019500	953620	836530	1880000	2141400	2532300	2169500	2314800	1252800	1716500	1783800	1502600	1884600	2596200	30549000	10784000	10487000	17696000	16442000	17069000	32829000	30919000	29371000	27724000	30811000	23270000	175110	110800	198070	169920	139950
MEDN1245	2-benzylmalate	C20653	-	223.061	224.068	[M-H]-	C11H12O5	B	23454	34392	44108	50978	53029	56469	39888	4702.5	28273	46025	29898	44048	183430	159780	109580	200540	144990	249160	183180	77713	66694	199740	121220	271370	21930	9035.7	8565.3	18647	14701	16674	64332	72450	69865	14557	16022	13976	183330	150250	404720	149970	89786
MEDN1246	3-(pyrazol-1-yl) -L-alanine	C01162	-	154.062	155.069	[M-H]-	C6H9N3O2	A	19280000	20930000	22935000	24628000	21970000	24260000	23488000	24013000	20430000	25764000	31970000	29929000	1110700	684560	613490	2301800	1406000	928720	972240	1237300	787340	2092300	1440500	2097700	1706000	880590	845940	1355900	1375100	1365500	2337200	1444600	1937100	1849600	1793800	2153200	9957000	8055100	8884200	10200000	8967500
MEDN1247	1-Pyrroline-4-hydroxy-2-carboxylate	C04282	HMDB0002234	128.035	129.043	[M-H]-	C5H7NO3	B	93414	122840	104530	109330	92774	93275	103810	142540	92946	119730	104520	116880	173650	154390	111940	453210	373100	194030	129020	195520	107380	290650	263840	525860	149690	148190	107280	175100	125150	150125	141420	151100	157710	207230	148060	144530	17761	18093	32607	19429	29482
MEDN1258	PysoPS 16:2	-	-	490.221	491.228	[M-H]-	C22H38NO9P	B	NA	NA	NA	NA	NA	NA	NA	NA	NA	NA	NA	NA	7099.6	9557	8397.6	8866.6	8586.1	8325.7	14184	9726	11131	14420	11919	10660	45801	38081	37322	45418	38779	42098.5	47333	38017	47294	45162	44516	43659	NA	NA	NA	NA	NA
MEDN1261	PysoPS 18:3	-	-	518.252	519.26	[M-H]-	C24H42NO9P	B	333580	222800	238000	393710	228950	379110	178610	181930	201010	300130	264220	228720	2858700	4846400	4054900	2473800	4019300	3471500	4332800	5779100	3991600	7480700	6685100	6119900	3346600	4209100	2404700	2258900	2366300	2312600	2529000	3264700	2689100	2482000	2553800	1869300	684160	542330	519220	620870	1043500
MEDN1267	PysoPE 22:5(2n isomer2)	-	-	526.296	527.302	[M-H]-	C27H46NO7P	B	NA	NA	NA	NA	NA	NA	NA	NA	NA	NA	NA	NA	27347	72289	47133	12529	111250	43647	53587	53203	43637	16987	85640	60263	5058.9	4049.6	5376.6	NA	NA	NA	NA	NA	3603	NA	NA	NA	NA	NA	NA	NA	NA
MEDN1268	PysoPE 22:5(2n isomer1)	-	-	526.296	527.302	[M-H]-	C27H46NO7P	B	NA	NA	NA	NA	NA	NA	NA	NA	NA	NA	NA	NA	27347	72289	47133	12529	111250	43647	53587	53203	43637	16987	85640	60263	5058.9	4049.6	5376.6	NA	NA	NA	NA	NA	3603	NA	NA	NA	NA	NA	NA	NA	NA
MEDN1271	PysoPE 20:2(2n isomer1)	-	-	504.311	505.296	[M-H]-	C25H48NO7P	A	91142	159780	182280	109640	123060	140220	177580	138690	98630	167120	132080	158570	712210	1236300	1525000	901230	1105700	1099200	1545500	1091400	1206400	1250600	1007400	908560	3002000	2052700	1995500	2591900	2011100	2301500	2060100	2157700	2525800	2373700	2621800	1787900	47436	44533	61598	58180	40154
MEDN1272	PysoPE 20:2	-	-	504.311	505.296	[M-H]-	C25H48NO7P	A	91142	159780	182280	109640	123060	140220	177580	138690	98630	167120	132080	158570	712210	1236300	1525000	901230	1105700	1099200	1545500	1091400	1206400	1250600	1007400	908560	3002000	2052700	1995500	2591900	2011100	2301500	2060100	2157700	2525800	2373700	2621800	1787900	47436	44533	61598	58180	40154
MEDN1273	PysoPE 20:3(2n isomer1)	-	-	502.295	503.296	[M-H]-	C25H46NO7P	A	98773	153350	176620	120340	128970	139790	182900	161040	103990	191420	154910	186500	649750	992430	1190800	953570	785900	1036300	1212100	814220	917380	1262900	773390	838630	2928300	2650100	2145800	2444500	2286100	2365300	2182800	2426900	3092200	2725700	2979600	2246300	242670	275490	305570	342510	262980
MEDN1274	PysoPE 20:3	-	-	502.295	503.296	[M-H]-	C25H46NO7P	A	98773	153350	176620	120340	128970	139790	182900	161040	103990	191420	154910	186500	649750	992430	1190800	953570	785900	1036300	1212100	814220	917380	1262900	773390	838630	2928300	2650100	2145800	2444500	2286100	2365300	2182800	2426900	3092200	2725700	2979600	2246300	242670	275490	305570	342510	262980
MEDN1276	PysoPE 20:4(2n isomer1)	-	-	500.28	501.286	[M-H]-	C25H44NO7P	A	NA	NA	NA	NA	NA	NA	NA	NA	NA	NA	NA	NA	34395	68592	40531	19554	69748	36298	76067	57731	46945	19344	43272	59055	18618	22605	12104	19653	10069	14861	11925	6721.9	12833	6730.6	16665	13924	NA	NA	NA	NA	NA
MEDN1277	PysoPE 20:5(2n isomer1)	-	-	498.263	499.27	[M-H]-	C25H42NO7P	A	11345	8805.4	10699	6804.7	7068.2	7182.1	5534.1	7401.1	10575	11658	9435.1	10101	287510	465050	282970	67201	500020	217780	553100	459930	467060	135100	283210	363550	147170	124060	102210	153390	81055	117222	87581	113300	97895	61147	66330	95536	9974.2	16515	13296	15063	10275
MEDN1278	PysoPE 20:5	-	-	498.263	499.27	[M-H]-	C25H42NO7P	A	11345	8805.4	10699	6804.7	7068.2	7182.1	5534.1	7401.1	10575	11658	9435.1	10101	287510	465050	282970	67201	500020	217780	553100	459930	467060	135100	283210	363550	147170	124060	102210	153390	81055	117222	87581	113300	97895	61147	66330	95536	9974.2	16515	13296	15063	10275
MEDN1279	PysoPE 18:0(2n isomer)	-	-	480.309	481.3	[M-H]-	C23H48NO7P	B	45654	74022	92226	69568	83945	102740	74842	66109	51802	85351	95901	126770	511460	783010	1122400	674880	1098700	894840	1046300	931050	1101500	857150	901650	1004400	3588300	886650	1823600	2500800	2354100	2427450	2462400	2441000	3200100	2606800	3022300	2671000	1180700	48674	56751	55275	39075
MEDN1282	PysoPE 18:2	-	-	476.279	477.286	[M-H]-	C23H44NO7P	A	471960	769850	954460	931420	1029100	1004200	678570	879400	739090	1396900	1889800	2222600	9018800	15336000	13091000	12626000	12821000	14170000	28479000	15027000	11709000	17451000	13960000	14358000	16087000	15727000	12322000	12862000	13429000	13145500	12722000	12415000	13751000	16312000	15080000	17752000	128360	170720	159230	147750	136340
MEDN1283	PysoPE 18:3(2n isomer)	-	-	474.264	475.27	[M-H]-	C23H42NO7P	A	1038400	1276000	1435200	1371200	1654900	1555800	1149700	1312200	1349700	2140100	2285600	2793000	2984500	6554000	4592000	4332200	6434900	5889700	10391000	6296300	5234800	6831300	6039900	7145900	13470000	13747000	10979000	8494700	10474000	9484350	9839200	9403300	10298000	11328000	11000000	12082000	838430	1224100	1104000	1162300	865870
MEDN1284	PysoPE 18:3	-	-	474.262	475.27	[M-H]-	C23H42NO7P	A	1005100	1330900	1509600	1423200	1801500	1626600	1193900	1380000	1340900	2116200	2295700	2953800	3210800	6444600	4708900	4347100	6432200	5931200	10669000	6431700	5207200	7234000	6021700	7245800	13358000	13367000	10555000	8623600	10242000	9432800	10027000	9246700	10087000	12082000	11077000	12067000	924590	1214200	1159900	1210400	931010
MEDN1285	PysoPE 16:0(2n isomer)	-	-	452.278	453.3	[M-H]-	C21H44NO7P	A	86348	127920	178330	108760	151150	137470	202330	130970	93960	167160	179850	219440	226270	328460	333620	157250	419250	343810	603580	370130	402900	284260	301300	362200	5232300	4085500	3136500	4205800	4196300	4201050	3403000	3990300	4926300	4659900	4817200	3847500	46069	51284	70586	59824	51184
MEDN1287	PysoPE 16:1	-	-	450.264	451.286	[M-H]-	C21H42NO7P	A	171490	266290	451510	220510	237580	258910	396120	368530	180350	412540	574030	667730	2792400	5307000	3143100	2861900	2896300	2777100	5114600	4485300	3324500	4094600	2680100	2491200	18959000	19000000	14426000	20221000	19782000	20001500	17535000	21336000	22131000	21583000	24156000	22679000	214130	149280	225670	167080	151440
MEDN1288	Glycine linoleate	-	-	336.254	337.262	[M-H]-	C20H35NO3	B	5043.9	2698.3	4872.4	7251.3	3631.7	6344.9	2489.6	5131.3	2651.8	13674	19054	13987	1859000	1170200	1020000	3035700	1959000	1479300	770130	1916400	776000	3401500	2412500	2309900	376530	232870	144970	287980	204950	246465	296490	195270	371030	400600	252300	314770	1983.3	1523.7	1616.7	1472.1	1630.2
MEDN1299	1-Aminocyclohexanoic acid	-	-	142.087	143.095	[M-H]-	C7H13NO2	B	1052600	1007200	1147000	1112800	669430	798640	847040	868630	879590	514630	319550	441580	304270	227880	220290	361300	312570	287100	205600	264480	163990	342950	250690	310920	207210	146850	137510	103050	115440	109245	145870	134870	153520	102040	101660	102790	1673100	1476700	1126100	1140400	1854200
MEDN1303	D-Mannose 1-phosphate	C00636	-	259	260.03	[M-H]-	C6H13O9P	A	1379700	1177700	1137900	1350800	914280	1061600	1518600	3661700	1288400	1786200	1032900	1594600	819220	2112200	2138500	4676700	1408000	2996500	2042200	953790	2045900	1569600	2206200	3371200	1696300	2071800	1476600	1918000	2078200	1998100	866140	794980	720520	1350900	1394900	1771600	904320	736000	364430	607330	651520
MEDN1311	2-Hydroxycaprylic acid	-	HMDB0000711	159	160.21	[M-H]-	C8H16O3	B	18350	27544	27348	30010	22793	28145	34280	27903	25238	31670	23305	33620	26801	23789	23583	28802	42412	24310	23517	38005	26130	22681	29040	27260	22353	13481	32818	28631	17832	23231.5	24208	23657	32481	17990	22428	20775	18857	20044	19946	28137	19992
MEDN1314	Galactaric acid	C00879	HMDB0000639	209	210.038	[M-H]-	C6H10O8	A	646100	598760	593810	466400	500030	624340	542070	821900	715900	626440	518170	495360	453060	439240	427490	571200	426470	492890	415140	354720	312580	527900	411210	605870	165530	40139	33320	59846	49108	54477	156330	192490	117910	57842	64651	85142	385820	342390	340080	357160	340040
MEDN1320	2-Hydroxy-2-methylbutyric acid	-	HMDB0001987	117	118.063	[M-H]-	C5H10O3	B	103210	94985	142190	169630	147200	130250	135460	143760	106390	187600	137320	152170	22059	12970	9737.5	42539	16587	17344	19047	17999	11629	35557	28010	32812	209150	37894	44914	95001	63899	79450	209360	126320	208930	127400	162000	214670	180120	250660	242880	212710	255070
MEDN1326	2-Methylglutaric acid	-	HMDB0000422	145	146.058	[M-H]-	C6H10O4	A	266470	252810	208680	252010	217430	243800	217190	213430	203560	237850	71809	122460	15867	10042	10045	10926	14440	9181.8	8175.9	7765.7	10859	6742.2	12702	5921.2	19706	8741.4	8150.4	11964	5765.1	8864.55	12374	20816	21332	15162	10150	14069	1560100	1636800	1483900	1566100	1918200
MEDN1327	2-Methyl-4-pentenoic Acid	-	HMDB0031158	113	114.14	[M-H]-	C6H10O2	B	782730	711200	697110	753390	948150	904940	777120	828970	777510	759940	982810	865330	1134300	961990	1011000	1077600	886300	915970	980840	822610	918680	822600	699360	849240	753180	737280	722290	731660	607090	669375	786340	656470	693170	727170	793340	536340	869790	922770	953250	922250	1000200
MEDN1328	Hydroxyisocaproic acid	-	HMDB0000746	131	132.079	[M-H]-	C6H12O3	A	668970	686010	655360	1030300	759300	823070	1078400	878640	810110	928830	543050	601000	403740	327560	173630	436130	376200	350420	352000	276840	136270	459430	275340	457560	1581600	310220	453780	508360	394180	451270	2440500	1491800	2281600	621150	752480	915350	277640	374780	359780	294650	361620
MEDN1338	2-Hydroxy HippuricAcid	C07588	HMDB0000840	194	195.053	[M-H]-	C9H9NO4	B	41180	18880	51514	61237	45924	49288	11611	39752	21800	57298	35353	52456	12725	5447.8	9527.2	10824	10608	15075	6491.1	7272.7	2238.7	11058	12296	20260	1985.2	NA	NA	2386.8	3021.2	2704	7119.6	4032.2	7447.9	6316	9328.5	6773.4	17494	6677.4	14162	13606	10699
MEDP0002	Homocysteine	C00155	HMDB0000742	136	135.035	[M+H]+	C4H9NO2S	A	1635700	1664600	1843600	2168600	1741700	1859600	2268400	68750	1340700	219000	697330	990020	607320	339120	261110	576450	618720	456120	172690	486310	260590	701630	380610	594700	812650	311300	324140	536070	546390	541230	793080	592430	685860	374770	436650	388020	2826100	1434700	2933400	2018900	1769700
MEDP0006	Glycine	C00037	HMDB0000123	76	75.032	[M+H]+	C2H5NO2	A	311870	175220	95661	261760	218330	252720	136420	208030	119660	244010	501160	274800	930250	1074100	790800	1117500	1355600	1269500	714380	1070400	901070	1415000	1458500	1565700	442970	318850	321610	534080	603110	568595	462500	308730	315380	618190	446230	494330	427740	197380	367770	356710	290390
MEDP0009	L-Tyrosine	C00082	HMDB0000158	182.1	181.074	[M+H]+	C9H11NO3	A	91138000	105690000	111800000	153110000	112710000	97159000	111930000	2709900	78916000	14965000	41518000	61523000	69133000	28686000	29322000	54666000	57460000	46179000	22453000	58860000	31371000	64036000	38972000	63469000	60922000	22184000	26570000	35365000	35282000	35323500	65810000	38592000	56680000	29867000	28410000	34360000	121830000	75572000	140880000	100790000	81002000
MEDP0011	L-Lysine	C00047	HMDB0000182	147	146.106	[M+H]+	C6H14N2O2	A	15346000	19244000	13603000	13355000	12551000	11648000	12534000	14474000	12563000	13147000	10542000	12742000	5911100	3036200	2972300	7095700	5394400	3700800	2718600	4161400	2432100	5878300	3721800	4649800	958920	977250	751460	1320900	1338900	1329900	1692000	1558000	1627600	1696300	1503200	1951600	11967000	7357500	6851500	9992700	12190000
MEDP0012	Ornithine	C00077	HMDB0000214	133	168.067	[M-Cl]+	C5H13ClN2O2	A	30423000	7779400	11853000	14705000	6053300	7188900	11497000	7822500	10621000	3712900	24941000	3089600	2413100	441410	520740	267930	512100	392680	1657400	763200	189460	245700	82629	308230	882230	507410	685770	759650	615580	687615	1598500	1406000	1837100	934480	1081200	2373600	5791000	4413300	5704800	8802700	8911700
MEDP0013	L-Alanine	C00041	HMDB0000161	90.048	89.048	[M+H]+	C3H7NO2	A	16065000	14178000	8626200	20548000	12738000	13396000	13884000	12653000	11501000	10106000	3170400	5702800	27055000	28238000	26978000	33234000	34234000	30763000	24837000	33650000	23067000	35346000	29779000	30214000	104040000	27975000	26878000	50388000	40485000	45436500	83318000	64980000	79942000	67684000	47152000	47130000	18531000	13534000	14736000	15070000	11914000
MEDP0020	L-Methionine	C00073	HMDB0000696	150	149.051	[M+H]+	C5H11NO2S	A	32287000	37786000	21686000	34709000	42782000	22520000	32483000	37660000	39611000	29718000	15463000	22060000	22420000	16977000	14547000	24696000	19200000	15927000	10152000	20439000	11086000	20785000	16109000	22139000	4831000	2554800	2297900	3392300	3013100	3202700	5458600	4290100	5388500	3546700	3451100	3450100	71514000	67946000	64795000	77466000	91869000
MEDP0021	L-Phenylalanine	C00079	HMDB0000159	166.085	165.079	[M+H]+	C9H11NO2	A	50260000	49171000	41596000	47825000	37504000	40553000	45769000	43582000	45289000	34566000	25525000	27405000	14397000	9993300	8796900	15342000	14120000	11634000	7914800	12733000	7170100	15884000	11306000	14019000	71443000	25487000	27913000	31848000	31658000	31753000	52418000	41964000	55000000	40047000	38006000	42304000	54836000	47988000	42184000	39060000	52780000
MEDP0022	L-Proline	C00148	HMDB0000162	116.1	115.063	[M+H]+	C5H9NO2	A	72199000	83358000	70378000	82854000	50117000	59328000	67348000	70996000	63008000	55132000	68895000	55784000	18891000	13060000	11515000	28276000	21514000	15769000	9314900	19387000	9670600	25755000	18724000	29905000	3275100	1681200	3102100	4777200	5286200	5031700	8184800	3797200	6834400	6089100	4705300	5120400	121320000	118860000	118940000	128340000	130170000
MEDP0025	L-Tryptophan	C00078	HMDB0000929	205.1	204.09	[M+H]+	C11H12N2O2	A	16058000	15443000	16440000	17915000	9946700	11705000	12596000	12389000	13626000	7545000	4514100	6326000	3472700	2433200	2311400	4173300	3236800	2887800	1856400	3196100	1767700	3929100	2646400	3577800	2075800	1573400	1338600	1033500	1222700	1128100	1662100	1374200	1776700	977320	942920	1065000	23366000	22879000	16570000	18049000	25564000
MEDP0026	L-Valine	C00183	HMDB0000883	118.1	117.079	[M+H]+	C5H11NO2	A	39810000	36703000	32510000	27462000	17594000	19083000	31654000	28288000	44165000	17680000	5324800	8843600	4201300	2841500	2304600	4653500	3146800	2841900	1887500	2815700	1779700	4354500	2422300	2987300	6286600	1281900	1503700	1486300	1595200	1540750	4085300	2568900	4016600	1517500	1610900	1451000	29317000	32860000	22801000	29729000	37243000
MEDP0034	3-Methylhistidine	C01152	HMDB0000479	170	187.096	[M-H2O+H]+	C7H13N3O3	A	2894900	2687100	2779300	2966900	3019400	3162900	2557000	2745000	2739200	3539100	3408200	3022000	103500	72693	62487	211850	119880	84931	98170	140340	73838	167630	138620	213360	238670	146760	177530	271400	300460	285930	347360	234390	284590	288200	254030	219380	2923200	2355600	2664700	2851500	2299300
MEDP0035	5-Hydroxy-L-tryptophan	C00643	HMDB0015571	221.1	220.085	[M+H]+	C11H12N2O3	B	6884900	10966000	13198000	13621000	13194000	12370000	11397000	NA	7263400	5220900	8560500	10678000	747520	313010	429820	1216400	986320	809000	640240	1013300	759070	1005300	1224700	1449600	2115400	1337600	1097800	1937100	1423900	1680500	2723800	1768400	2414100	2076400	1757800	1759000	2710000	2481000	5174000	4729900	2804000
MEDP0036	Pyrrolidonecarboxylic acid	C02237	HMDB0000805	130	129.043	[M+H]+	C5H7NO3	A	NA	NA	NA	NA	NA	NA	9968000	NA	NA	NA	NA	NA	7920100	8851700	6018000	15519000	10099000	8973900	9839200	7510800	4367100	11583000	8915600	11638000	4460000	6591300	7538100	5118000	5427500	5272750	7187200	5052400	5366000	3341800	3664400	4540500	NA	NA	NA	NA	NA
MEDP0037	Aspartylphenylalanine	-	HMDB0000706	281.3	280.106	[M+H]+	C13H16N2O5	A	35396000	30784000	21167000	56601000	48839000	47203000	27823000	51560000	34747000	54129000	27396000	34136000	655400	444290	125780	667050	277270	383330	295480	168050	104320	423790	239640	616870	142700	46819	40585	313990	115180	214585	358020	260350	235640	219130	202140	214050	956730	1296400	1213900	915940	1009100
MEDP0039	Betaine	C00719	HMDB0000043	118.1	117.079	[M+H]+	C5H11NO2	A	11104000	11120000	12164000	12797000	12867000	13125000	11055000	15461000	10300000	13807000	13426000	11708000	750960	555990	732640	1680800	1093000	630700	668300	720220	613870	1037100	905120	1199200	1015700	387440	416750	881960	829950	855955	1291200	670290	949860	820800	954150	1002500	3991300	3537500	5028500	4789500	4448300
MEDP0041	D-Alanyl-D-Alanine	C00993	HMDB0003459	161.2	160.085	[M+H]+	C6H12N2O3	B	48178	59526	35092	46408	69965	61036	62081	44541	61847	89273	88528	67172	1779.5	3524	6595.1	9489.2	2348.7	3636.1	4761.3	5902	4113.1	11785	8319.9	4417.9	9587.2	7943	27904	14530	24472	19501	7206.2	16114	15487	9875.1	15278	8188.6	24832	20879	45113	46615	27465
MEDP0043	Oxidized glutathione	-	-	613.152	612.152	[M+H]+	C20H32N6O12S2	A	122640	57006	95420	113320	127900	123720	90442	51430	86467	66926	116900	81077	20052	39022	25242	15112	18595	22792	11445	11668	19403	60536	37927	22271	32295	10042	22940	21381	24953	23167	20763	18632	17284	19870	23644	9418.2	31632	26262	73227	66642	30217
MEDP0044	Glutathione	C00051	HMDB0000125	308	307.084	[M+H]+	C10H17N3O6S	A	608570	1113800	2052900	1410800	1036600	1040900	1815500	86331	267770	182740	520800	643110	137330	324410	383430	575360	209390	563810	619920	391600	410990	1132900	396890	1680000	19960000	77893	145150	267270	368260	317765	24015000	5989700	5705300	379130	977870	406470	1024600	244850	660390	725060	711570
MEDP0047	Histamine	C00388	HMDB0000870	112.08	111.08	[M+H]+	C5H9N3	A	28527000	24115000	20213000	18205000	23113000	25682000	19546000	22738000	21322000	33983000	22352000	22532000	1584200	1142500	3099700	1932700	1832800	1868700	1122000	1849200	1523800	2276200	2107700	2375400	5898300	1449600	1650700	2696200	3485200	3090700	8552500	4917100	5976200	4941500	4160500	2781900	16089000	13581000	19760000	14461000	12374000
MEDP0052	L-Cysteine	C00097	HMDB0000574	122.02	121.02	[M+H]+	C3H7NO2S	B	NA	NA	NA	NA	NA	NA	NA	NA	NA	NA	269480	323370	569970	338400	999560	2759600	996910	1857300	1577100	2212000	2281600	2703800	1047400	3403600	1094400	1108100	1179600	2512600	2291200	2401900	1245900	1058800	1336400	1681100	1218100	1526700	617500	330530	546610	470970	342370
MEDP0053	L-Dopa	C00355	HMDB0000181	198.069	197.069	[M+H]+	C9H11NO4	A	23176000	20631000	22484000	33567000	31782000	28987000	23256000	7702600	21761000	17955000	23958000	22814000	98013	154350	76193	102890	58107	128370	100830	62696	68273	97646	87175	113090	356660	352230	315870	522250	327230	424740	444460	235920	415320	662290	320980	521720	23289000	33893000	40659000	24008000	17134000
MEDP0056	L-Homocystine	C01817	HMDB0000676	269	268.055	[M+H]+	C8H16N2O4S2	A	16052	23665	27280	38918	13951	31359	23392	25537	17305	31977	28637	40818	38353	19338	30848	52560	70695	35729	38662	17318	29285	33864	16462	81002	38594	71415	71562	38528	74309	56418.5	53855	27978	47758	32993	54625	45568	16626	24507	15243	24771	25950
MEDP0061	Dimethylglycine	C01026	HMDB0000092	104	103.063	[M+H]+	C4H9NO2	A	39809000	44426000	45925000	33349000	38417000	37075000	41607000	40175000	41315000	38008000	39576000	42830000	18796000	16576000	18638000	24720000	20124000	16593000	16255000	20854000	16875000	17049000	22778000	21379000	26818000	18298000	17253000	22381000	21491000	21936000	22841000	17774000	23955000	25002000	23573000	26348000	37067000	35539000	28314000	32598000	36584000
MEDP0062	N6-Acetyl-L-Lysine	C02727	HMDB0000206	189.116	188.116	[M+H]+	C8H16N2O3	A	7820300	9220600	10145000	13519000	10847000	11254000	9949000	12259000	8645100	14135000	15844000	15777000	96344	83465	73314	158920	116860	82385	104900	97595	65716	137010	112040	118200	85109	48405	37309	180900	115760	148330	110010	104620	147780	125950	177900	224350	21145000	19929000	21787000	21888000	22809000
MEDP0066	N-Acetyl-L-Tyrosine	C01657	HMDB0000866	224.1	223.085	[M+H]+	C11H13NO4	B	73351	49309	66869	44114	34903	38355	48436	19984	66931	NA	14083	23614	19973	NA	15715	23888	17722	10995	12370	16880	8389.9	27804	15215	16678	24973	NA	NA	NA	NA	NA	36280	29826	44331	NA	10450	NA	42925	37641	45094	42680	36249
MEDP0067	N-Acetylmannosamine	C00645	HMDB0001129	222	221.09	[M+H]+	C8H15NO6	B	4870500	2756300	3559700	3125900	2334000	2279700	2575100	3964900	5800800	3681800	2286500	3834700	1180600	1003300	1522900	663590	1133300	866370	729040	846290	1954000	1194100	2218600	979790	547010	371440	291230	431270	212350	321810	708770	555460	470330	877810	384770	406030	2676000	4987500	3653600	2862000	2578400
MEDP0079	S-(5-Adenosy)-L-Homocysteine	C00021	HMDB0000939	385	384.122	[M+H]+	C14H20N6O5S	A	702050	499200	307990	508150	534490	549750	371050	474450	477460	484270	381130	348900	80944	149540	133950	210990	58170	93315	133570	68015	97130	60367	120580	155730	1834700	1215100	1084900	1547700	1356500	1452100	1899800	1815100	1669100	1788600	1390800	1732600	716860	875290	1039400	821380	1008200
MEDP0082	S-Sulfo-L-Cysteine	C05824	HMDB0000731	202.2	200.977	[M+H]+	C3H7NO5S2	B	NA	NA	NA	NA	NA	NA	NA	NA	NA	NA	NA	NA	500210	291010	520100	351590	255350	165530	219680	218760	459420	187840	313270	196590	43347	327390	270480	344320	378310	361315	135290	88840	202500	120700	156100	339200	NA	NA	NA	NA	NA
MEDP0083	4-Hydroxyproline	C01157	HMDB0000725	132.058	131.058	[M+H]+	C5H9NO3	A	6000200	5571900	4694600	6359100	10298000	6641500	6248900	7000600	6049600	10781000	7498100	6429000	4428600	3012300	2966500	5218900	5211800	3772800	2632400	3598900	3727200	6783100	4154300	5659600	4631600	2355900	2767200	3735400	3396800	3566100	5680700	2694600	4410200	4963400	4014900	5239900	8905100	9181600	12004000	9530700	8714100
MEDP0084	Trimethylamine N-oxide	C01104	HMDB0000925	76	75.0684	[M+H]+	C3H9NO	B	NA	NA	NA	7514.4	NA	NA	NA	5286	NA	NA	NA	NA	8319.3	10053	36000	84502	30983	68980	61245	72758	68070	97152	32874	135740	60873	58692	75287	90041	116230	103136	84664	49967	56019	120300	113450	105040	NA	NA	NA	12245	8752.2
MEDP0085	Tyramine	C00483	HMDB0000306	138.084	137.084	[M+H]+	C8H11NO	A	27025	85931	50372	14336	29897	NA	102480	NA	75464	NA	NA	NA	NA	NA	4232.3	10918	6960.3	11439	NA	NA	6573.6	NA	NA	6932.5	41418	36395	51485	35480	23064	29272	44982	NA	51520	29581	11852	NA	692240	411530	618320	434470	589660
MEDP0086	Urea	C00086	HMDB0000294	61	60.032	[M+H]+	CH4N2O	A	7233800	7772300	6392800	11281000	8946100	8875900	8301300	11636000	7949500	15708000	16204000	16538000	2022000	1377200	943600	5654100	3516600	2168700	2205900	2241200	1202200	6122600	3441300	6006200	7815100	2088500	2853900	3317400	2218700	2768050	7521700	2672400	5071900	5998800	4866200	8362800	3993800	3729000	4807200	4480500	4130800
MEDP0101	4-Hydroxycinnamic acid	C00811	HMDB0002035	165.047	164.047	[M+H]+	C9H8O3	A	25794000	30520000	30836000	48003000	34401000	27831000	32187000	805530	23596000	4574600	11580000	17918000	19445000	8840600	8379500	15906000	18295000	13683000	6777500	18820000	9906400	19704000	11040000	17804000	18093000	6899400	8231300	10301000	10666000	10483500	20249000	10883000	16268000	9231600	8212500	11010000	34000000	21968000	37827000	28557000	22122000
MEDP0106	Benzoic Acid	C00180	HMDB0001870	123.037	122.037	[M+H]+	C7H6O2	A	231780	314820	180860	202260	161300	225140	262540	151160	203000	306890	277020	226140	305650	298600	186580	190560	318020	228110	217930	366760	161070	203840	204960	241860	162580	221580	181350	162680	203800	183240	173890	219110	187190	112740	205300	144680	240200	328030	329640	286370	294400
MEDP0114	Phthalic Acid	C01606	HMDB0002107	167.027	166.027	[M+H]+	C8H6O4	A	521610	134220	88374	207970	243200	164020	49111	177600	298930	121580	125110	117170	NA	NA	NA	NA	NA	NA	NA	NA	NA	NA	NA	NA	NA	NA	NA	NA	NA	NA	NA	NA	NA	NA	NA	NA	38010	360120	93154	81582	53636
MEDP0125	Choline	C00114	HMDB0000097	105.11	104.108	[M+H]+	C5H14NO+	B	9908600	11459000	10788000	8383000	10613000	8536100	12856000	10839000	10561000	12416000	12130000	12593000	5623900	4887900	6022600	6849800	5787700	5314800	4170700	6185000	4902300	7172400	6661400	6160100	6963500	5294300	4744000	6726100	6207700	6466900	7508800	5312000	6274100	7117400	6804600	7488200	11030000	11514000	7257100	11159000	9580200
MEDP0126	1,5-Diaminopentane	C01672	HMDB0002322	103	102.116	[M+H]+	C5H14N2	A	331620	301690	329410	252460	326750	282820	235620	287040	357230	396370	150950	121340	20883	33068	22656	13091	21932	14435	22977	23298	13215	14914	22693	11673	26392	19288	21506	10314	19499	14906.5	20221	14726	23893	13528	NA	NA	NA	NA	NA	NA	NA
MEDP0127	Putrescine	C00134	HMDB0001414	89	88.1	[M+H]+	C4H12N2	B	52736000	61022000	75661000	98182000	69424000	66384000	70346000	70407000	54243000	66603000	82331000	79784000	7073100	3954100	4655100	7569200	6344000	5858100	3634800	4102700	3530800	5475700	5940700	6295000	1331600	1115300	1246300	1907000	1451500	1679250	2310100	1838500	1840000	1613700	1301500	1519400	56041000	53152000	67204000	68274000	64255000
MEDP0136	Protocatechuic acid	C00230	HMDB0001856	155	154.027	[M+H]+	C7H6O4	A	186120	228660	180100	211310	144590	145110	202660	151030	153190	102840	80790	66134	86692	88670	46206	125480	78151	135200	93081	38936	31746	95829	44704	108510	NA	NA	NA	15920	11874	13897	43140	28742	50517	NA	NA	NA	1381300	1033800	953590	780650	1148500
MEDP0143	Biotin	C00120	HMDB0000030	245.09	244.088	[M+H]+	C10H16N2O3S	A	22468000	29934000	25659000	20071000	20879000	29012000	19069000	17152000	21246000	25761000	16524000	13747000	528050	463990	584640	633840	442040	487230	448310	625150	442510	662210	547400	594720	265900	65028	88611	139660	111830	125745	423920	196050	268380	175110	185260	189610	7283300	8627700	7752300	8318300	7575100
MEDP0146	1-Methyladenine	C02216	HMDB0011599	150	149.07	[M+H]+	C6H7N5	A	194920	200650	155880	170580	327140	264850	168140	340200	243380	198610	168450	176090	NA	33821	NA	NA	NA	31965	43193	NA	NA	NA	NA	NA	106690	163110	78289	140390	147950	144170	111290	72306	101810	189180	211440	255190	451420	469940	682240	519000	546630
MEDP0149	Deoxyadenosine monophosphate	C00360	HMDB0000905	332	331.068	[M+H]+	C10H14N5O6P	A	116620	145550	78500	160570	173580	190360	90864	215950	168150	159490	238160	185770	4986400	9907900	8189600	7422600	7990300	8908800	3757200	6171300	8733800	7491300	8380700	6267200	7913700	4611400	3421300	4953900	4606600	4780250	8649800	6020400	6368900	7978200	6417600	6607300	143600	142500	156400	159260	169440
MEDP0151	2-Hydroxy-6-Aminopurine	-	HMDB0000403	152.1	151.049	[M+H]+	C5H5N5O	A	10978000	11360000	12414000	11266000	14823000	14352000	11997000	5310100	10086000	6838900	11433000	11689000	2538000	1766900	3582000	2164500	2878300	2561600	1955800	2843700	2526600	1404800	3302000	1901200	4981700	3436300	2061600	2991800	4018400	3505100	2700200	2460000	4259000	3037100	3569400	2236000	19305000	19012000	22561000	18884000	13478000
MEDP0152	3'-AMP	C01367	HMDB0003540	348	347.063	[M+H]+	C10H14N5O7P	A	499900	489680	430660	1148800	1021400	1026100	440030	879950	649980	987140	1187600	1250100	1173500	1692500	2019500	2662700	1544700	2064200	1505700	1409900	1647700	1803400	2055800	3476700	29443000	13688000	10693000	17008000	18914000	17961000	23374000	21695000	21533000	28845000	25695000	20869000	647940	537470	587550	874320	524160
MEDP0155	5-Methylcytosine	C02376	HMDB0002894	126.1	125.059	[M+H]+	C5H7N3O	A	199170	202820	118080	137150	113480	137830	112410	126110	186600	111070	96196	78194	7354.1	11619	21739	8387.6	53258	12597	10305	43847	26150	18288	21833	21315	12179	10710	14895	7045.1	21213	14129	19291	14948	11782	10023	7565.9	6442.1	173400	232370	242430	169980	152350
MEDP0157	7-Methylxanthine	C16353	HMDB0001991	167	166.049	[M+H]+	C6H6N4O2	B	251530	241260	200770	260600	264980	309020	238930	237790	260780	372020	206190	254740	141780	107770	118090	151900	153210	92397	80367	130730	68903	153940	119610	132440	67700	49276	62594	44982	56419	50700.5	71345	53475	68376	75179	65526	62608	261240	318060	345360	308860	298300
MEDP0159	Adenine	C00147	HMDB0000034	136.1	135.055	[M+H]+	C5H5N5	A	18690000	22214000	21400000	31709000	22846000	21180000	24569000	400470	17220000	3028700	8081300	12659000	13533000	6274800	5867100	11132000	12292000	9583600	4806200	13151000	6691900	13862000	8236500	12577000	14670000	6499900	6691400	8921200	7447100	8184150	15347000	9400600	13128000	9102500	7312300	9293600	23684000	15864000	31343000	20733000	17955000
MEDP0160	Adenosine	C00212	HMDB0000050	268.097	267.097	[M+H]+	C10H13N5O4	B	1542900	1011300	1692400	1175600	1131800	1599100	812080	865540	1136000	1385700	1246500	1054500	6510900	6043200	7913700	6689000	7549700	6021700	5804100	7100700	5322200	5064600	7568100	6152400	16435000	22626000	20626000	18268000	19031000	18649500	14478000	18992000	19259000	13688000	14338000	10906000	3816500	4555300	4529200	2641500	3981300
MEDP0161	Adenosine 5'-Diphosphate	C00008	HMDB0001341	428	427.029	[M+H]+	C10H15N5O10P2	B	80854	153020	90006	150760	110670	124920	95285	61911	66103	71442	46087	100450	396320	301050	384600	645640	599920	526260	379170	420540	255120	495950	595500	576050	411910	291340	317230	325220	400960	363090	772980	623740	596520	554700	772590	362920	165740	188350	192710	200950	129520
MEDP0163	Cytidine	C00475	HMDB0000089	244.086	243.086	[M+H]+	C9H13N3O5	A	4306200	8024600	4031400	3215500	9059700	8297300	5053700	3866800	9084500	2562700	2533300	3334800	717600	1288000	952920	385960	844240	1040100	911720	2075200	1237900	1256100	1371400	887910	721940	720260	707560	520810	506040	513425	395730	230780	168680	182370	278230	124740	11133000	3383000	12043000	4622400	9776400
MEDP0165	Cytosine	C00380	HMDB0000630	112	111.043	[M+H]+	C4H5N3O	A	4119000	6873900	4270500	3039400	5279000	6293900	4375000	5558200	4995100	4212900	3001500	3968800	2049500	2039300	2313700	1161100	1998100	1476200	1236500	2870000	1516900	1362100	1322500	812680	274960	544750	403380	382550	357890	370220	232180	309130	144780	238640	201320	286970	3302300	3285700	5067400	4461800	4220600
MEDP0169	Guanosine Monophosphate	C00144	HMDB0001397	364	363.058	[M+H]+	C10H14N5O8P	A	77486	127210	29080	316980	190170	104320	163840	167700	87401	86432	219030	237100	1596700	3409400	4672300	4085200	3544100	5982900	4093500	1973000	3474900	3199000	5181300	6173800	99773000	22315000	31231000	56932000	43829000	50380500	99900000	86874000	87884000	77929000	76836000	66389000	39154	31039	25229	29598	NA
MEDP0170	Hypoxanthine	C00262	HMDB0000157	137	136.039	[M+H]+	C5H4N4O	A	762890	876820	837170	1041200	913670	677030	819410	243260	779840	355500	442360	568970	2678000	3012600	2453600	2852900	3484200	2588200	2266200	2284100	1830400	2591700	2791600	2487900	481500	672590	657570	742410	818220	780315	532040	379930	470400	562060	520690	492930	873850	663580	1294900	769940	572320
MEDP0173	NAD	C00003	HMDB0000902	664.11	663.109	[M+H]+	C21H27N7O14P2	A	7468.7	11641	11419	17126	11965	13774	8824.2	15595	8847.4	9265.7	25245	24158	486810	250410	276380	818620	463290	523840	359540	388870	240040	831570	526450	850390	299590	118460	104210	146870	142800	144835	275690	217460	169190	186090	169840	148610	NA	3714.4	5885.3	12913	5313
MEDP0174	Purine	C15587	HMDB0001366	121	120.044	[M+H]+	C5H4N4	A	5006900	4843800	3908000	4802600	4140400	4591100	4543700	4344600	4781300	4050900	2920300	3094400	2673600	2449400	2226500	2575400	2499900	2493000	2303700	2392100	2095900	2787200	2479200	2312700	6552100	3353600	3379300	3946500	3688700	3817600	5264300	4289500	5400800	4725600	4134700	4477600	4788100	4645900	4558500	4215200	4976300
MEDP0177	Thymine	C00178	HMDB0000262	127	126.043	[M+H]+	C5H6N2O2	A	385750	279080	320830	322070	321310	321310	282300	345830	349970	206690	78672	84627	5971600	2569800	2259700	2631000	6577800	3849800	1730800	8688400	3872100	3998400	4581300	3130000	437950	136550	94723	141660	119490	130575	259480	193810	229430	260950	163290	128050	1581700	1415800	1150500	974490	1498600
MEDP0180	Nicotinamide ribotide	C00455	HMDB0000229	335.1	334.057	[M+H]+	C11H15N2O8P	A	206710	304330	219740	404590	365240	405060	184050	290830	249080	280970	332300	288000	950580	3024200	3509500	6830100	1778500	2372900	2406100	1265700	1227900	2231800	2568900	4735200	1912600	1119900	1240500	3482100	4034400	3758250	3402400	1472500	1833900	3605000	2626700	3626400	534740	379230	445460	454940	357410
MEDP0232	N-Acetyl-D-Glucosamine	C00140	HMDB0000215	222	221.09	[M+H]+	C8H15NO6	A	4870500	2756300	3559700	3125900	2334000	2279700	2575100	3964900	5800800	3681800	2286500	3834700	1180600	1003300	1522900	663590	1133300	866370	729040	846290	1954000	1194100	2218600	979790	547010	371440	291230	431270	212350	321810	708770	555460	470330	877810	384770	406030	2676000	4987500	3653600	2862000	2578400
MEDP0240	Pyridoxine	C00314	HMDB0000239	170.1	169.074	[M+H]+	C8H11NO3	A	4715100	4960000	2624400	2021100	704570	1747400	4130300	2290400	4691500	1125700	143600	370490	436740	721230	346040	60262	232810	370340	481060	250520	154640	97339	21972	223870	324150	58050	155920	27716	31330	29523	348470	320840	413510	43304	31808	18851	531870	591990	600020	417050	498870
MEDP0242	Niacinamide	C00153	HMDB0001406	123.1	122.1	[M+H]+	C6H6N2O	B	1858100	11726000	2452700	937810	2509700	2932600	5819600	3631700	9711900	1855600	933640	1050000	81318000	46472000	58619000	74418000	57779000	65978000	47829000	41332000	44935000	64094000	74373000	92255000	227020	93811	121240	151650	171180	161415	205120	187250	148810	183450	184210	151260	1217600	2395400	1124200	1131900	1755000
MEDP0246	Nicotinic Acid	C00253	HMDB0001488	124	123.032	[M+H]+	C6H5NO2	A	1269000	2217100	1441200	648440	382610	1554400	1796300	556110	1246100	275330	684910	756540	2814400	3009000	2866400	3595100	2982600	2794200	2755800	3640100	2575700	3304000	3531700	2430300	3004400	2120300	1660600	2476300	2441100	2458700	2946100	2325600	2444000	2594700	3143200	2747800	1883200	1251600	2080300	1734100	1173600
MEDP0251	Trigonelline	C01004	HMDB0000875	138	137.048	[M+H]+	C7H7NO2	A	1602100	1397200	1149400	1557700	1499800	1581500	1026900	1678700	1341300	1905000	926740	1193600	2436600	2747400	1414300	2072400	2188700	2645100	2008600	1490600	1144100	1927800	1368900	2534600	373820	417440	255530	569590	487720	528655	1158400	718550	810020	411220	297960	355790	3204500	4300100	5620400	4169500	3846200
MEDP0275	Indoleacetic acid	C00954	HMDB0000197	176.1	175.063	[M+H]+	C10H9NO2	B	NA	NA	NA	NA	NA	NA	61214	NA	NA	NA	NA	NA	79600	25800	111530	394510	103120	234760	286490	286810	278790	336050	188220	416080	210830	105280	128770	169870	168830	169350	262100	242190	259160	197470	211620	227690	111920	21240	43009	57086	116300
MEDP0276	Indole-3-Carboxaldehyde	C08493	HMDB0029737	146.1	145.053	[M+H]+	C9H7NO	A	25596	26458	28555	23975	25988	28529	28948	26241	27940	21068	17650	21113	23796	24464	16122	22397	21039	20766	16036	20195	21953	32106	18451	21462	25758	27402	26908	17764	20874	19319	27938	29407	21657	33073	28189	20663	20953	33834	25453	29108	21842
MEDP0296	4-Guanidinobutanoic acid	C01035	HMDB0003464	146.085	145.085	[M+H]+	C5H11N3O2	A	72974000	52012000	49036000	30971000	47544000	51146000	54768000	36757000	42458000	39234000	39301000	29621000	3240900	2726300	2817100	4707400	3651400	3269300	3404100	4830100	3413400	5589600	4748400	5501900	5303000	1467200	1799400	2842200	2308900	2575550	4744100	3226100	3606500	3328000	3126800	2959600	31347000	27934000	38128000	31762000	35203000
MEDP0298	Aminocaproic acid	C02378	HMDB0001901	132.095	131.095	[M+H]+	C6H13NO2	A	11599000	11005000	9462100	11864000	7616900	7291500	10151000	10547000	13227000	9009300	2879500	3990600	3306500	2189200	1808000	3687400	2957800	2283000	1484200	2719600	1517400	3519900	2248300	2890900	4015600	1055900	1260400	1359000	1158800	1258900	3139600	2184900	3394200	1323000	1283700	1436900	10215000	11917000	7874800	7987200	10686000
MEDP0299	7-Methyluric Acid	C16355	HMDB0011107	183	182.044	[M+H]+	C6H6N4O3	B	2446300	2766700	2496400	2753800	2655600	2640800	2462100	2489700	2712200	2718900	2701100	2503400	2556000	2386500	2519800	2420300	2389500	2420700	2348100	2392900	2281200	2245100	2698000	2455400	2326700	2493300	2469900	2353000	2544800	2448900	2354200	2395900	2536900	2334000	2591200	2495900	2597300	2565200	2823800	2658600	2593000
MEDP0307	DL-2-Aminooctanoic acid	-	HMDB0000991	160.126	159.126	[M+H]+	C8H17NO2	A	4607100	5186400	4461300	4894400	5206300	4443100	4929500	4430800	5757600	4748200	3562900	3716000	315200	151940	235810	284620	265840	202010	196330	404490	244930	294480	330760	462050	455970	191450	202510	324670	247410	286040	554450	318210	465030	370340	343760	394850	123120	153440	141500	143620	147470
MEDP0315	Hippuric acid	C01586	HMDB0000714	180.1	179.058	[M+H]+	C9H9NO3	A	532660	540830	900550	1068400	1047900	829510	925240	731780	692640	743540	424830	835840	78645	28799	32061	131420	99023	79606	53210	45712	25486	78726	91734	133660	61518	6957.9	8962.4	29102	14277	21689.5	79365	59421	63243	28982	37207	54286	3373400	2524500	2941200	2296400	3003600
MEDP0318	L-Kynurenine	C00328	HMDB0000684	209.1	208.085	[M+H]+	C10H12N2O3	A	1692000	1459500	1876700	1815100	862610	923960	1632400	264090	1382600	494920	578770	812210	32282	63609	32959	130180	42044	192070	71922	49480	21958	178320	17851	154060	161530	64552	67318	82081	53746	67913.5	119620	108020	146310	64307	78848	65140	10974000	11229000	6376000	7762800	14093000
MEDP0319	Kynurenic acid	C01717	HMDB0000715	190.043	189.043	[M+H]+	C10H7NO3	A	116500	161900	103890	77537	68170	65958	106300	64155	107020	57026	59920	72123	71276	16812	98737	41998	32705	33286	30198	23793	27954	31605	42529	51404	66009	NA	NA	NA	NA	NA	17175	5557.6	11684	NA	NA	NA	471510	707780	592520	982230	1083400
MEDP0325	Maleic acid	C01384	HMDB0000176	117.011	116.011	[M+H]+	C4H4O4	A	27302000	28475000	27487000	29956000	17689000	20344000	24062000	24982000	24266000	19493000	23693000	18814000	7589900	5283800	4919800	9538700	6775300	5653700	3495900	6815500	3770500	9388900	7108600	8544500	1078500	559950	661500	2308700	2084000	2196350	2678300	1393000	2406800	2026400	1384500	2099000	41797000	40371000	38020000	41640000	40440000
MEDP0336	Lysopc 14:0	-	HMDB0010379	468.3	467.3	[M+H]+	C22H46NO7P	A	12494	19572	24122	23233	26606	25537	12112	20212	16259	24571	33865	30466	1712400	4093600	2691200	2195800	4449400	2897800	6579500	3952700	3156400	3210200	4115800	3979700	1449500	1483800	1168600	1779900	1640400	1710150	1591800	1685900	1889700	1787900	1566200	1893700	11218	23082	14205	17569	15701
MEDP0338	LysoPC(16:0)	-	HMDB0010382	496.33	495.3	[M+H]+	C24H50NO7P	A	143740	132920	199760	142970	184380	205460	166680	175220	184210	249900	184750	218770	3102200	6931500	3807200	2215700	6524100	4222900	8308800	5699700	4911200	3446200	6087700	4829400	10529000	9353400	6633200	9528400	7915700	8722050	9333100	9329900	11256000	9429500	8029000	7816000	68455	107260	83352	53097	92459
MEDP0340	LysoPC(16:1(9Z))	-	HMDB0010383	494.31	493.3	[M+H]+	C24H48NO7P	A	205500	223540	455380	187050	269190	297660	212650	264720	288540	404990	677900	659020	8753400	15655000	11227000	10019000	8845500	8349800	26679000	20751000	12665000	14417000	10054000	10351000	39206000	37927000	27631000	33630000	32216000	32923000	42466000	46687000	43699000	35965000	28805000	43435000	186690	306980	184400	190130	171750
MEDP0342	Lysopc 18:0	-	HMDB0010384	524.36	523.36	[M+H]+	C26H54NO7P	A	96982	139550	154640	151320	222490	232210	147680	170010	63176	284830	301060	333170	1055100	1725200	1631100	2274400	2449100	2183200	1878400	1763700	1598200	1979300	1422400	2353900	7518200	5334700	4640200	7298800	5435400	6367100	6233200	6542900	7667000	5816700	8906300	8513000	99207	108040	178630	112630	135890
MEDP0344	LysoPC(18:1(11Z))	-	HMDB0010385	522.35	521.35	[M+H]+	C26H52NO7P	A	434410	487110	708020	548130	664590	747840	436570	598740	635210	1085500	980190	1025200	13389000	25813000	19702000	13697000	12310000	14061000	32967000	21085000	17566000	18959000	17062000	12876000	47868000	42263000	34167000	35906000	35215000	35560500	39042000	36958000	40040000	40393000	30714000	42669000	371630	532050	402790	456250	522980
MEDP0346	LysoPC(18:2(9Z,12Z))	-	HMDB0010386	520.33	519.35	[M+H]+	C26H50NO7P	A	474150	480430	550350	633250	619460	758000	403740	470920	554950	967350	817550	830320	40546000	70765000	54273000	55315000	54125000	62417000	96355000	64560000	50112000	78324000	64685000	65678000	78887000	74015000	60484000	56608000	61190000	58899000	57668000	53999000	63005000	68189000	58706000	73169000	137970	183440	137760	134770	127930
MEDP0350	LysoPC(20:1(11Z))	-	HMDB0010391	550.37	549.37	[M+H]+	C28H56NO7P	A	345740	441300	473910	458750	411080	625910	431810	472700	414250	736920	521960	542450	2068000	2852600	3112100	3304300	2754400	3537100	4144400	2950000	3102600	3960700	1853100	2399200	22869000	15983000	13675000	28966000	15689000	22327500	17108000	15335000	20891000	19780000	17674000	17916000	96802	62268	104330	94859	82598
MEDP0352	Lysopc 20:2	-	HMDB0010392	548.36	547.37	[M+H]+	C28H54NO7P	A	28188	31716	36244	32030	24884	28608	31816	19478	45133	50329	30770	48979	3850900	7576900	6307900	4617700	3649200	4473200	8489200	5042100	4513000	5659100	4497800	2851300	4818700	4361700	4714800	13148000	3084900	8116450	3569900	2997500	3884200	3444200	2734300	3336300	8449.8	26729	8614.8	15994	11516
MEDP0367	4-Aminobutanonate	C00334	HMDB0000112	104.06	103.063	[M+H]+	C4H9NO2	A	156200	179650	128040	73108	31266	56201	127330	82607	71464	28092	20307	27682	105370	172400	154310	46630	93540	103770	147730	131020	95350	70443	81165	49846	97916	639890	304010	189550	297800	243675	94337	88449	118510	234700	128020	131680	363560	284770	310940	257670	308010
MEDP0368	Taurocholic Acid Sodium Salt Hydrate	-	-	556.28	555.284	[M+H]+	C26H46NNaO8S	A	5445500	4755400	3918800	2708100	3920100	4711000	4394400	3667500	4817600	4487100	4304400	3864000	3803600	4362100	4469600	4805500	5424300	3898900	5585400	3852800	4262300	5042500	3966000	5287200	3439900	4818400	3548000	5005200	4237600	4621400	4109000	4271100	4197800	2788400	3655800	3356400	4091900	5297900	4372800	4021200	3502200
MEDP0369	Pyridoxamine	C00534	HMDB0001431	169.09	168.09	[M+H]+	C8H12N2O2	A	224420	186400	89190	94781	91070	90056	144790	150960	194650	71316	36027	46289	166630	140490	147240	143910	87053	69105	131400	145660	120520	181400	130500	81026	50751	36296	49389	30872	15500	23186	46915	43830	58024	41674	48860	45414	389290	373590	274590	294880	437270
MEDP0371	Acetaminophen Glucuronide	-	HMDB0010316	328.1	327.095	[M+H]+	C14H17NO8	B	13830	18704	NA	NA	15420	15019	10843	18300	14608	16966	NA	NA	49902	37687	40368	38686	46652	39765	36940	75274	NA	44431	52969	45306	39632	93764	79630	46242	73551	59896.5	36258	43683	45930	41190	NA	26484	31964	NA	21646	36349	39952
MEDP0373	Acetylglycine	-	HMDB0000532	118	117.043	[M+H]+	C4H7NO3	B	5479800	5804700	5961500	5797700	6071100	6377400	5231900	6544200	4461800	6205900	5960800	6505500	333030	222800	320000	551860	471030	234080	300870	292570	324270	482780	397330	395230	553220	268280	298160	365080	330680	347880	541230	322930	508710	520760	356210	469740	2380000	1690700	2387500	1862200	2070300
MEDP0375	Deoxyadenosine	C00559	HMDB0000101	252	251.102	[M+H]+	C10H13N5O3	B	52550	124890	NA	60715	41551	81424	NA	204370	124530	60117	NA	NA	7592500	4781000	5553100	8611400	6642400	5137400	4951300	6898400	3831400	9203200	7859900	9697700	87936	38543	52327	30905	66327	48616	NA	NA	NA	NA	NA	NA	NA	NA	NA	77793	NA
MEDP0378	Succinyladenosine	-	HMDB0000912	384	383.108	[M+H]+	C14H17N5O8	A	NA	4411.5	12883	NA	NA	NA	NA	NA	6096.1	NA	NA	NA	20684000	14053000	15070000	26035000	21531000	15773000	15286000	21871000	11590000	24364000	21154000	26610000	291250	140140	225600	161290	219550	190420	204330	210180	212780	87982	154780	217990	NA	NA	NA	NA	NA
MEDP0380	2-(Dimethylamino)Guanosine	-	HMDB0004824	312	311.123	[M+H]+	C12H17N5O5	B	3478100	4868600	4380600	7274000	7910700	6833800	5151000	7459200	4962600	8833600	7366400	8229300	1097000	916680	848160	2416200	2218300	1371800	889870	1171600	722230	2400300	2484400	2385900	966990	291220	233900	720740	612970	666855	1159700	826810	785150	866680	578350	931760	5282800	6745800	8499200	8228400	6321800
MEDP0383	Β-Pseudouridine	C02067	HMDB0000767	245	244.07	[M+H]+	C9H12N2O6	A	4553700	4728200	4495600	3875500	3804200	4107100	3996100	4337100	4570100	3880600	4276200	4285100	1572900	1536300	1437000	1050900	1140700	1011500	925680	1320500	1422100	1137100	1467400	1007000	728520	276910	333720	485920	377540	431730	690820	642070	589810	470710	477530	534590	5822100	5453100	5226700	5605300	5844700
MEDP0387	L-Homoarginine	C01924	HMDB0000670	189	188.127	[M+H]+	C7H16N4O2	A	16476000	17340000	18630000	23551000	20814000	21888000	18429000	22367000	14218000	25784000	23173000	26849000	234290	167540	209950	225060	223600	251240	240030	218190	134440	520200	290700	249360	111890	178530	168860	506060	239910	372985	203790	164420	157100	442380	203040	200340	39857000	40397000	44115000	45462000	36273000
MEDP0389	Pantetheine	C00831	HMDB0003426	279.13	278.13	[M+H]+	C11H22N2O4S	B	5715100	6023500	6140200	5001400	7858500	4216000	4523500	4797700	3726600	5451200	3872000	3362500	3438800	3959500	4651700	5234100	5126700	5461100	4261900	5487700	5501400	4805000	4715400	3449500	3127200	5865200	3485700	6256000	5866800	6061400	3057100	5804400	5185100	6660500	3481400	5609800	5068700	5923400	5430400	7009900	6548000
MEDP0393	Pyridoxine 5'-phosphate	C00627	HMDB0001319	250	249.04	[M+H]+	C8H12NO6P	A	520590	594090	333380	426490	614330	731690	477870	724950	502940	704400	631680	614990	38080	NA	NA	NA	NA	NA	NA	35019	NA	NA	NA	NA	NA	NA	NA	NA	31982	NA	35688	NA	NA	34225	NA	45577	326440	340600	469840	365980	278560
MEDP0401	S-methyl-5'-thioadenosine	C00170	HMDB0001173	298	297.09	[M+H]+	C11H15N5O3S	A	1976100	1426600	1413000	1529300	1890600	1846100	1359100	1593200	1802900	2068500	1563400	1200700	24710	33429	34350	38978	44369	29289	26242	42283	38831	31355	49505	45333	2019400	454950	453890	898780	763790	831285	1676200	1463900	1421200	1203000	1249500	1192300	3116600	2839600	3491700	2398600	2777900
MEDP0429	Punicic Acid	C08364	HMDB0030963	279.3	278.225	[M+H]+	C18H30O2	A	256710	236200	271480	272190	230170	253390	243460	206520	208250	309830	221060	244630	839040	1414700	809210	547120	555520	731120	1301000	641600	489450	616350	456150	552600	567460	1201400	1328900	765450	699800	732625	554050	651780	695020	634010	501380	322480	222150	252010	237730	205520	220560
MEDP0430	Aminoadipic acid	C00956	HMDB0000510	162.1	161.069	[M+H]+	C6H11NO4	A	4510300	4690000	4040700	5112800	3293000	3908900	6288400	4756100	4132400	6674200	4524900	4840700	562420	1292800	841740	1120100	753570	699620	1459900	395370	293210	874780	475950	1078100	2924400	1412400	1672600	850020	1195900	1022960	2514100	1796100	2417900	917630	880370	1458600	4431700	5588700	6541200	6004100	8122500
MEDP0434	LysoPC(17:0)	-	HMDB0012108	510.1	509.348	[M+H]+	C25H52NO7P	A	117760	172330	129860	90955	136860	240050	110810	175590	107780	182370	112720	214890	1758000	3146400	2501300	1606800	3598600	2314400	3181900	2871700	2781300	2743600	3053500	2298200	6555800	5229900	4992100	9451500	5452400	7451950	5421400	5203500	6856000	6368700	6315600	6476000	72947	73087	96574	80886	47878
MEDP0435	6-Methyl mercaptopurine	C16614	-	167.1	166.031	[M+H]+	C6H6N4S	A	7462600	7483700	6625400	7375200	6305400	6704400	7270700	7024700	6972200	6434900	5639500	5610800	5989900	5404400	5513300	5935100	5990400	5853800	5118000	5754000	5748800	6193400	5690300	5878700	9649300	6449300	6628400	7057400	6578100	6817750	8169000	7636300	8459900	7653900	7167800	7606100	8051200	7085200	6764400	6499000	7424000
MEDP0442	Glycerophosphocholine	C00670	HMDB0000086	258.2	257.103	[M+H]+	C8H20NO6P	A	379870	713260	877480	918100	882440	1034100	686980	1283000	705780	1310700	1443400	1452200	9509000	30189000	18553000	14239000	12196000	19286000	42286000	8505100	11877000	9938700	13972000	10492000	32972000	45593000	37980000	36800000	34835000	35817500	34517000	22696000	27029000	38350000	33060000	42437000	234790	150900	204070	299770	92063
MEDP0443	10-Formyltetrahydrofolate	C00234	HMDB0000972	474.2	473.166	[M+H]+	C20H23N7O7	B	2856000	2265000	2040400	1494700	1776500	1963400	2029700	2952000	2516400	2046100	1975300	1529700	91916	81586	59448	109960	100750	109130	62704	78911	40234	99570	102970	101670	35421	NA	NA	12075	NA	NA	23905	37199	34063	28607	21862	21663	712690	957660	930480	1128200	982820
MEDP0447	2-Aminoethylphosphonate	C03557	HMDB0011747	126.1	125.024	[M+H]+	C2H8NO3P	A	458340	511860	478000	510910	434120	476280	533870	483930	448820	484380	354770	445270	21659	8730.1	NA	19269	18937	11256	15232	7651.3	NA	26314	22676	27035	2970.5	NA	NA	4368	5096.4	4732.2	6373.3	2407.4	4900.6	NA	NA	5903.3	390860	504030	437130	530950	445670
MEDP0453	Indole	C00463	HMDB0000738	118	117.058	[M+H]+	C8H7N	A	23663000	24664000	26741000	27308000	16008000	18298000	20637000	19676000	22559000	12126000	7464300	10725000	6288800	4643900	4215600	7224300	6169200	4913700	3538800	5617900	3114800	5601500	4285800	5635300	3413000	2169900	2140000	1820600	2009400	1915000	2591200	2075200	2755700	1722200	1687700	1717100	36175000	35742000	26246000	27384000	38421000
MEDP0457	5-Aminolevulinic acid	C00430	HMDB0001149	132.1	131.058	[M+H]+	C5H9NO3	B	9029800	8294600	7447400	9371400	5186600	5559400	8200600	8238300	10718000	7133600	2181000	2969800	2441600	1609700	1455200	2717200	2506000	1679300	1309700	2093500	1235400	2459100	1643200	2273100	3073900	829230	949050	1037200	909920	973560	2500900	1779200	2621700	1008000	1050100	1144200	8140800	8956000	6305700	6264300	8306500
MEDP0494	Lysopc 15:0	-	HMDB0010381	482.3	481.317	[M+H]+	C23H48NO7P	A	27288	36242	40305	15040	24294	28435	22076	2549.2	32695	24878	21230	22174	467670	881730	562110	368340	748910	533770	1216600	762100	693660	505880	700620	733350	1167600	1039100	791850	1154800	803700	979250	846020	912920	1159600	936930	873880	875050	4868.8	7867.1	5655.2	4092.5	1701.4
MEDP0495	Lysope 18:2 (2N Isomer)	-	-	520.33	519.332	[M+H]+	C26H50NO7P	B	474150	480430	550350	633250	619460	758000	403740	470920	554950	967350	817550	830320	40546000	70765000	54273000	55315000	54125000	62417000	96355000	64560000	50112000	78324000	64685000	65678000	78887000	74015000	60484000	56608000	61190000	58899000	57668000	53999000	63005000	68189000	58706000	73169000	137970	183440	137760	134770	127930
MEDP0498	Lysopc 18:3	-	HMDB0010387	518.3	517.317	[M+H]+	C26H48NO7P	B	35620	32313	52327	35739	36628	69708	54969	51622	41211	75146	56584	51780	886870	1902000	869480	600170	1843600	1041900	2011900	1506300	1203000	897180	1602900	1294900	2548100	2057900	1788100	2314900	2098400	2206650	2232600	2295200	2785800	2395300	2131700	1799000	12134	27513	23549	21734	17641
MEDP0507	2-Hydroxycinnamic acid	C01772	HMDB0002641	165.047	164.047	[M+H]+	C9H8O3	B	25794000	30520000	30836000	48003000	34401000	27831000	32187000	805530	23596000	4574600	11580000	17918000	19445000	8840600	8379500	15906000	18295000	13683000	6777500	18820000	9906400	19704000	11040000	17804000	18093000	6899400	8231300	10301000	10666000	10483500	20249000	10883000	16268000	9231600	8212500	11010000	34000000	21968000	37827000	28557000	22122000
MEDP0510	L-Acetylcarnitine	C02571	HMDB0000201	204.122	203.116	[M+H]+	C9H17NO4	B	3608200	3265100	2866800	3901800	2757400	2160900	3428300	3235800	4249000	2701300	2486600	3124400	2111000	9628100	26068000	1323900	1138300	5335700	2765300	1250600	10838000	662570	3881700	2448200	15297000	2411600	2379800	4557200	4630900	4594050	23053000	12543000	17209000	18264000	12441000	9183400	15618000	16191000	8575400	9086800	14305000
MEDP0514	Thiamine	C00378	HMDB0000235	265.111	265.112	[M]+	C12H17N4OS+	B	77871000	86885000	119240000	67988000	73268000	89178000	85122000	86012000	85397000	92854000	62233000	61951000	2542300	2334300	2158700	3243700	2971800	2020300	2627200	2465300	1878500	2854300	3254500	3188200	1795900	723120	956310	2119600	2024300	2071950	3071000	2866900	2104900	1736100	1614400	1414000	17807000	18184000	16483000	16937000	20027000
MEDP0518	DL-Stachydrine	-	-	144.102	179.071	[M-Cl]+	C7H14ClNO2	B	58676000	59632000	54392000	48629000	50909000	48352000	56475000	55828000	57861000	53085000	50708000	48292000	19049000	15730000	16464000	11753000	11435000	11591000	9856000	14152000	16965000	11453000	16116000	9956400	7035000	2510100	2973400	5515900	3842100	4679000	7198700	6764300	6226500	4688100	4290400	5695200	65601000	68354000	64589000	66344000	65140000
MEDP0519	L-Norleucine	C01933	HMDB0001645	132.102	131.095	[M+H]+	C6H13NO2	B	49051000	47185000	53532000	55117000	31547000	37787000	41825000	38769000	45579000	25936000	15157000	20820000	13099000	9684300	8371400	14593000	11448000	10856000	8938700	11539000	6911900	13784000	9701000	13407000	8780000	5701100	5537900	4749600	4644300	4696950	5957400	4874500	6792400	5345400	4539200	4152300	70176000	74889000	52187000	56068000	76513000
MEDP0523	L-Carnitine	C00318	HMDB0000062	162.112	161.105	[M+H]+	C7H15NO3	B	4636800	3621900	2990900	4295900	5017500	5937400	3301200	4169200	4218600	4737000	4101100	4068600	5949600	4335800	7110100	14318000	10593000	11431000	7585400	8762600	5851400	15108000	15523000	20018000	1489700	1146700	1231400	1494200	1438400	1466300	1022100	1058900	744700	1393200	1422100	1461000	14085000	14668000	18632000	12434000	12188000
MEDP0525	N-Acetyl-L-alanine	-	HMDB0000766	132.058	131.058	[M+H]+	C5H9NO3	B	3998700	4007200	3420100	3589200	2163100	2336800	3491400	3219000	4697800	2537600	951220	1286600	962010	625740	585820	1117000	801080	602650	481190	721560	437490	909080	658430	916460	1478800	357860	400220	478210	515320	496765	1042100	904020	1096800	506610	484150	472410	3417700	3326600	2547100	2983000	3634100
MEDP0535	Triethyl phosphate	-	HMDB0012228	183.071	182.071	[M+H]+	C6H15O4P	B	1125500	1195100	1286600	1105400	1238100	1073500	1146900	1211700	1258100	1123200	1099700	1062400	1230600	1044700	1187700	1206400	1497800	1007600	1008400	1164800	1062500	1085200	1250700	1115800	1147100	1203100	1059100	1173900	1072600	1123250	1199100	1131800	1133600	1204900	1059700	1143100	997980	1183200	1255800	1126200	1142700
MEDP0537	PAF C-16	-	HMDB0062195	524.36	523.364	[M+H]+	C26H54NO7P	B	96982	139550	154640	151320	222490	232210	147680	170010	63176	284830	301060	333170	1055100	1725200	1631100	2274400	2449100	2183200	1878400	1763700	1598200	1979300	1422400	2353900	7518200	5334700	4640200	7298800	5435400	6367100	6233200	6542900	7667000	5816700	8906300	8513000	99207	108040	178630	112630	135890
MEDP0539	Ubiquinone-1	C00399	HMDB0002012	251.121	250.121	[M+H]+	C14H18O4	B	100840	122420	145490	120750	139320	128220	117400	127000	113210	130660	150610	120440	104800	120230	113650	122920	125970	129140	113550	122560	113160	140940	105020	109050	115570	141860	120280	133980	109200	121590	116340	107560	104600	139930	115810	133840	120330	103290	116320	141220	129510
MEDP0540	7,8-dihydro-L-Biopterin	C02953	HMDB0000038	240.102	239.102	[M+H]+	C9H13N5O3	A	2034500	1499900	1365100	1096900	1383900	1323600	1406000	1290600	1498500	1691500	2057400	2130000	NA	NA	17971	30978	NA	NA	32273	NA	NA	NA	30576	NA	NA	NA	NA	NA	NA	NA	16438	NA	NA	NA	NA	NA	620400	1328600	1062000	985920	1052100
MEDP0545	2-Pyrrolidinone	C11118	HMDB0002039	86.0528	85.0528	[M+H]+	C4H7NO	B	33018000	30224000	30565000	38052000	35976000	39369000	31727000	38997000	32470000	40487000	35765000	38588000	693920	583590	378700	1707400	1456000	620740	742400	1250800	978900	1344600	1476000	1975800	116060	NA	269980	522780	151390	337085	207420	101820	NA	NA	119000	457780	732010	746840	1041300	1030800	NA
MEDP0560	Dihydrouracil	C00429	HMDB0000076	115.043	114.043	[M+H]+	C4H6N2O2	A	137750	78794	134170	317540	378180	168230	434800	511470	127700	292950	259200	507070	NA	NA	NA	NA	NA	NA	NA	NA	NA	NA	NA	NA	124950	NA	NA	NA	NA	NA	59609	43513	121460	46427	34851	297620	126090	274940	185320	314230	208730
MEDP0575	5-amino-1-[3,4-dihydroxy-5-(hydroxymethyl)oxolan-2-yl]imidazole-4-carboxamide	-	HMDB0062179	259.096	258.096	[M+H]+	C9H14N4O5	B	245150	199060	186360	51968	77184	95162	201930	215980	266160	84403	19601	44161	2861700	2435200	3269300	6181400	5208100	4291600	3340500	4985200	4470000	4512800	3453000	6078400	7499.6	7816.6	10503	13009	14040	13524.5	43665	34735	28648	16311	8967.3	16960	41138	28182	32373	25430	14635
MEDP0576	N1-Acetylspermine	C02567	HMDB0001186	245.226	244.226	[M+H]+	C12H28N4O	A	121500	136530	130550	100330	135790	148390	101060	85594	102690	111250	90662	83046	NA	NA	NA	NA	NA	NA	NA	NA	NA	NA	NA	NA	NA	NA	NA	NA	NA	NA	NA	NA	NA	NA	NA	NA	50464	48451	27499	48006	34719
MEDP0577	Isobutyryl-L-carnitine	-	HMDB0000736	232.147	231.147	[M+H]+	C11H21NO4	A	23898000	26938000	16427000	9182700	11398000	14704000	19268000	17255000	24229000	11915000	7895900	8615000	2589700	1753300	2782500	3382000	3148700	3903700	1746400	2676000	1611000	3250000	2405200	4301800	764160	159140	130350	283290	185210	234250	1048400	729140	978330	655310	625410	830880	27329000	44118000	32353000	29025000	37973000
MEDP0587	N-Alpha-acetyllysine	C12989	HMDB0000446	189.116	188.116	[M+H]+	C8H16N2O3	A	7820300	9220600	10145000	13519000	10847000	11254000	9949000	12259000	8645100	14135000	15844000	15777000	96344	83465	73314	158920	116860	82385	104900	97595	65716	137010	112040	118200	85109	48405	37309	180900	115760	148330	110010	104620	147780	125950	177900	224350	21145000	19929000	21787000	21888000	22809000
MEDP0598	2'-Hydroxy-5'-methylacetophenone	-	HMDB0032592	151.068	150.068	[M+H]+	C9H10O2	B	338250	243970	130020	112920	105120	136250	269370	161500	172530	164110	224510	155480	215250	91126	201880	95796	163240	177390	188720	209070	240060	148360	138870	179030	196570	199150	169390	135390	209670	172530	242110	176000	210580	230030	194290	219770	321310	302590	234460	240080	252420
MEDP0601	Spermidine	C00315	HMDB0001257	146.158	145.158	[M+H]+	C7H19N3	A	1943400	2317300	4049300	2905700	2979600	3341100	2519400	1523700	1960300	4431900	4219500	5034300	4355300	7560400	6743700	24854000	24260000	15515000	7282200	15712000	11469000	22044000	23754000	30047000	1498600	5719700	4342000	1803000	3072000	2437500	12449000	10833000	7389800	6878700	5946300	6153800	1905900	1726700	1817800	1585400	2735000
MEDP0611	N-Acetyl-L-Histidine	C02997	HMDB0032055	198.08	197.08	[M+H]+	C8H11N3O3	A	1388400	1330300	1703800	1659400	1578300	1338800	2146100	1926100	1117900	1332200	1476300	1682100	49395	52875	59352	310490	79949	32647	85443	102620	55457	139220	93105	244070	159520	85948	123760	138230	120300	129265	400910	233900	494590	175600	275330	228520	1132700	871650	1141200	788430	996760
MEDP0612	(S)-2,3-epoxysqualene	C01054	HMDB0001188	427.386	426.386	[M+H]+	C30H50O	B	23444	26549	29159	25977	26506	24502	36434	29317	34783	39728	23007	41402	25167	27288	26388	13633	21455	13758	18530	27302	31872	17490	22137	20991	24939	28142	21090	23630	17123	20376.5	31254	25264	18832	23167	21553	23066	28807	23553	22635	22577	30288
MEDP0618	2-Methylbutyroylcarnitine	-	HMDB0000378	246.163	245.163	[M+H]+	C12H23NO4	B	11938000	14456000	7987000	5210700	7098300	9901000	9992400	13651000	10497000	9575400	6067100	7112900	567040	443530	690930	915770	519360	615470	540260	574140	380170	827420	558830	778110	507820	157840	135930	168810	161780	165295	536320	386700	564440	305340	269720	253310	42720000	52654000	43648000	45624000	41895000
MEDP0627	Isonicotinic acid	C07446	HMDB0060665	124.032	123.032	[M+H]+	C6H5NO2	A	NA	4632100	NA	NA	NA	NA	1753300	NA	3649800	NA	NA	NA	27819000	15258000	20166000	26574000	20795000	21452000	14516000	14548000	15152000	22399000	23892000	31785000	NA	NA	NA	NA	NA	NA	NA	NA	NA	NA	NA	NA	NA	NA	NA	NA	NA
MEDP0631	Dimethyl fumarate	-	HMDB0031257	145.042	144.042	[M+H]+	C6H8O4	B	51164000	51045000	46416000	44290000	48861000	46280000	50521000	48923000	55007000	47659000	44670000	48793000	19861000	15894000	15001000	11532000	10555000	10277000	10040000	13868000	15599000	10554000	14516000	10168000	7281000	2607200	2985200	4921900	4197100	4559500	6974300	5839600	5362500	4742900	4444400	6178400	62990000	67005000	61794000	67541000	65672000
MEDP0638	LysoPE(16:1(9Z)/0:0)	-	HMDB0011504	452.27	451.27	[M+H]+	C21H42NO7P	A	2721.2	5784.2	9719.4	2606.8	6250.3	3249.2	8584.9	5046.7	4638.9	11560	13697	12152	48708	102920	60406	56569	57344	62037	114270	89751	74701	85085	64120	58913	447150	451890	362480	404150	486830	445490	406750	483780	544540	514390	595930	495400	4587.6	6382.1	3783	2189.7	2837.4
MEDP0653	Benzylcinnamate	-	HMDB0040286	239.3	238.099	[M+H]+	C16H14O2	A	144620	118770	96115	154280	110740	137610	94832	135260	107490	138560	150070	106690	131280	99505	132510	121400	103820	130060	110600	122950	106610	157960	86580	108390	87458	130090	117400	146830	103400	125115	118190	95167	113600	75958	124610	101860	161390	145540	148130	173750	154530
MEDP0654	2-Phenylacetamide	C02505	HMDB0010715	136	135.068	[M+H]+	C8H9NO	B	1516700	1458400	1221300	1613300	1271200	1323700	1288800	1629300	1502300	1397300	569460	834370	66645	31645	44929	NA	NA	NA	96352	62196	67875	110280	101330	107950	NA	14606	15685	28372	22091	25231.5	39447	NA	NA	32074	14931	21605	71252	44640	138550	56111	NA
MEDP0658	Ethyl dodecanoate	-	HMDB0033788	229.1	228.209	[M+H]+	C14H28O2	A	2416000	2485800	2374200	2590200	2628000	2621900	2498600	2494200	2812800	3026300	2687600	2807100	2333100	2219900	2407400	2279300	2265000	2100300	2162800	2148600	2420300	2294200	2153300	2085200	2243000	2367800	2568500	2346200	2506000	2426100	2229300	2378700	2359100	2397000	2580900	2510200	2571300	2506100	2961600	2762500	2429500
MEDP0664	L- Tyrosine methyl ester	C03404	HMDB0029217	196.2	195.09	[M+H]+	C10H13NO3	B	85836	31690	56656	49502	42349	55987	68347	NA	NA	NA	24813	NA	31735	17342	27707	60911	25326	52085	28814	24520	27200	44830	30927	57990	39827	56769	31682	22290	37198	29744	36810	34465	37352	18478	16008	25728	49633	22398	51609	24064	44970
MEDP0665	Methyl isobutyl ketone	C19263	HMDB0002939	101.3	100.089	[M+H]+	C6H12O	B	20768	31307	37289	36948	39039	24563	30010	27764	27961	35258	33932	31670	18892	21681	20680	18348	22615	22201	21220	29664	15468	23575	26065	41350	19068	32638	41350	17708	36199	26953.5	13032	25923	17752	23085	28713	42830	37722	36856	29901	27689	30242
MEDP0672	Cyclohexylamine	C00571	HMDB0031404	99.9	99.1048	[M+H]+	C6H13N	A	291740	326670	358380	304630	299540	289970	321600	318690	315510	267430	194880	239920	NA	NA	NA	NA	NA	NA	NA	NA	NA	NA	NA	NA	19738	NA	NA	NA	NA	NA	37202	33308	36280	18903	NA	NA	NA	NA	NA	NA	NA
MEDP0677	1-Butylamine	-	HMDB0031321	74.1	73.0891	[M+H]+	C4H11N	A	1028700	835960	836500	584970	492030	1284700	1363100	812620	974910	388250	154510	515680	1451800	1211100	910160	1208900	1243800	1228300	775890	1188900	856260	1406300	958930	1055800	721380	519800	539730	358000	406340	382170	584880	405590	512370	357800	300820	267870	2278100	1863500	1982400	1615000	1142800
MEDP0685	Methylcysteine	-	HMDB0002108	136.2	135.035	[M+H]+	C4H9NO2S	B	18759000	22893000	23772000	31912000	25894000	18977000	25802000	509250	17901000	3317400	8315100	12973000	14548000	6183600	6440900	11573000	13683000	10248000	4954000	13670000	7157000	14042000	8466300	13758000	15296000	7560000	6881100	10123000	8995900	9559450	15612000	10350000	15181000	9269200	8209600	9788400	25292000	16918000	32355000	21667000	18464000
MEDP0689	Tranexamic Acid	-	-	158.1	157.11	[M+H]+	C8H15NO2	B	1138800	1324700	1334800	1593400	1397900	1488700	1498100	1464300	1236200	1346800	1765600	2024600	172190	118310	144690	287430	154460	124110	198670	163880	123790	241980	176940	232300	124850	122080	73957	153300	145540	149420	200610	218460	195660	191020	244510	186310	917010	823230	918360	908550	933460
MEDP0695	Methyl tetradecanoate	-	HMDB0030469	243.5	242.225	[M+H]+	C15H30O2	A	280440	271720	253060	289300	273540	281400	280320	272970	275340	278350	292570	295630	284060	280780	271950	274370	267120	283220	274660	274980	273040	277500	278100	268300	268450	268660	292060	286450	286880	286665	302880	287030	289630	290250	304010	297180	307270	311430	309840	320390	298750
MEDP0709	Methyl dihydrojasmonate	-	HMDB0031740	227.3	226.312	[M+H]+	C13H22O3	A	577910	610560	611470	696320	645090	616310	670170	679670	687780	776420	693580	698310	539250	512490	507760	505850	553010	543740	522510	522140	541840	499850	525640	515970	564490	596470	569860	509950	578370	544160	558980	579590	525330	552790	517200	540500	686520	629500	605210	625460	622120
MEDP0710	Hexyl butyrate	-	HMDB0033620	173.3	172.146	[M+H]+	C10H20O2	B	35208	26002	35598	37422	24995	30749	30769	25711	30346	22199	18299	24299	21019	13784	14886	22259	14005	13627	13731	15184	9143.1	19254	16121	10777	32386	48119	40207	32141	37590	34865.5	26809	32724	39305	30122	18914	24600	NA	17166	10671	14357	8058.1
MEDP0723	2,3-Pentanedione	-	HMDB0031598	101.3	100.052	[M+H]+	C5H8O2	B	24424	32964	34981	48018	44290	31207	27283	26241	41940	30415	34178	34188	38677	24117	37316	27884	27810	35764	41868	25345	36107	27061	28049	33910	34197	22905	34396	42762	29276	36019	23937	27609	23779	25013	18147	48379	22581	30456	25388	34378	42547
MEDP0734	2-Aminophenol	C01987	-	110.2	109.053	[M+H]+	C6H7NO	A	1103500	1606000	1750500	2048700	1192500	1012300	2140700	239070	1183800	729440	595090	1123100	22861	50610	26554	35204	31856	59197	26931	36963	21766	40436	52519	46428	238500	74200	100670	99997	74357	87177	191810	154410	227730	85808	80489	89091	4623000	5473000	5226300	5323100	5443200
MEDP0754	1-Hexadecanol	C00823	HMDB0003424	243.261	242.261	[M+H]+	C16H34O	A	19021	19951	16548	20513	13156	16647	18253	19092	18056	19888	20280	20759	16540	21140	19241	17010	19951	15244	20558	18684	19567	14226	18610	14180	21785	20842	19753	18994	20814	19904	17550	21961	18963	18041	16373	20780	22008	19607	21957	19032	21719
MEDP0789	2-Pentyl-3-phenyl-2-propenal	C12288	HMDB0031313	203.4	202.136	[M+H]+	C14H18O	A	256330	278410	237230	212630	228680	217960	219420	209320	198270	240430	238440	199470	235850	186590	231260	214450	222730	218290	253730	229380	243670	234650	232190	233670	238260	256160	228260	270540	260750	265645	176450	246550	260740	257560	247600	248780	259770	249570	269280	264960	246120
MEDP0791	4-Aminophenol	C02372	HMDB0001169	110.2	109.053	[M+H]+	C6H7NO	A	15588000	18091000	19873000	23607000	20287000	20018000	21593000	21093000	17349000	24949000	31342000	28778000	1460200	1020700	997200	3191800	1890000	1465900	1690700	1939000	1176400	2917800	2386300	3069500	2649400	1649300	1780100	2804900	2583700	2694300	3869500	2349000	3198700	3474200	3091500	3958800	10357000	9923300	10221000	11957000	10625000
MEDP0792	Pyrrolidine	-	HMDB0031641	72.3	71.0735	[M+H]+	C4H9N	B	17513000	15155000	13388000	11235000	7189300	8027700	13221000	10890000	18824000	6903100	1575200	3212400	1718500	1312400	1005400	1917800	1308500	1353700	833560	1187000	667840	1957100	1136900	1570900	2888100	645820	590530	702190	694340	698265	1853900	1160700	1680700	745400	616010	612570	11750000	13239000	9559800	12125000	14962000
MEDP0811	2-(Methylthio)benzothiazole	C10910	-	182.2	181.002	[M+H]+	C8H7NS2	A	63196	69186	61171	69125	63229	65519	66386	62922	79031	74167	60120	78020	37494	60285	72225	55986	57068	46921	45102	47430	51453	42437	49329	69484	75162	64249	69757	64638	59216	61927	69064	64947	55417	61928	71321	71897	118690	169640	144130	120170	158820
MEDP0821	6-Methylnicotinamide	-	HMDB000013704	137.1	136.064	[M+H]+	C7H8N2O	A	2221200	1263600	1123100	482500	738120	1318200	1123100	515300	1344600	478260	279810	516970	17188000	40877000	35899000	23348000	33128000	27456000	24688000	17176000	19993000	14461000	25674000	20422000	962430	1113900	2249000	1070500	2435700	1753100	1003300	1031000	1086600	485150	728260	287500	451170	445080	582300	582850	500650
MEDP0849	N-Acetylglutamine	-	HMDB0006029	189.1	188.183	[M+H]+	C7H12N2O4	A	47813000	59035000	59081000	79588000	66632000	69235000	63715000	90946000	57300000	94792000	105870000	110260000	526240	541680	447380	935260	719400	650630	820710	603320	309030	1009100	999160	976270	641510	299340	301870	996460	731240	863850	1052900	721950	623200	840350	1130100	1096800	133090000	132590000	133710000	131240000	141810000
MEDP0859	Glycyl-DL-phenylalanine	-	HMDB0028848	223.2	222.1	[M+H]+	C11H14N2O3	A	17520000	23680000	22739000	21280000	18873000	18245000	17081000	21420000	20169000	17181000	11663000	15439000	57538	42105	53787	128780	127190	85583	58604	71410	79146	74414	39338	144810	234070	229510	230810	211760	246800	229280	147220	103660	122430	147590	133630	160960	13756000	15135000	15374000	15125000	14424000
MEDP0868	N-Methylalanine	-	HMDB0094692	104	103.063	[M+H]+	C4H9NO2	B	39809000	44426000	45925000	33349000	38417000	37075000	41607000	40175000	41315000	38008000	39576000	42830000	18796000	16576000	18638000	24720000	20124000	16593000	16255000	20854000	16875000	17049000	22778000	21379000	26818000	18298000	17253000	22381000	21491000	21936000	22841000	17774000	23955000	25002000	23573000	26348000	37067000	35539000	28314000	32598000	36584000
MEDP0871	Sphinganine	C00836	HMDB0000269	302.5	301.298	[M+H]+	C18H39NO2	A	651150	733070	754340	999600	1051000	1131200	601630	1020000	832800	1049800	808240	828290	1703800	1048300	739840	2370100	1439700	1683700	1463000	1506400	944130	1411700	1094900	982760	1703500	3024500	2638600	11207000	8222200	9714600	2289300	2573700	2399700	9755300	9513400	8033600	378620	336900	356530	397340	356150
MEDP0877	Citicoline	C00307	HMDB0001413	489.2	488.107	[M+H]+	C14H26N4O11P2	A	1151100	1434700	1228400	1749300	1462100	1599400	1051200	1512200	1284800	1197100	1028500	932690	456500	906270	1455800	1542100	2034500	1498100	1537200	680730	945830	2143700	2747900	2321200	2500700	4994500	4802400	8158900	8043900	8101400	4974000	3783700	3448300	8877400	7609700	6652300	1088900	637490	678190	909680	878500
MEDP0878	N-methyl-L-glutamic Acid	C01046	HMDB0062660	162.3	161.069	[M+H]+	C6H11NO4	A	3946000	4376000	3850100	4902900	3125000	3947500	5818500	4577800	3453200	6002800	4493000	4419400	433040	1141500	1120600	970230	720890	528390	1340500	335120	300810	945540	518000	1377400	2663900	1354600	1631800	769710	987360	878535	2723600	1623800	2177000	942830	866490	1287200	4190200	5224800	5778700	5385800	7286500
MEDP0879	N-Methyl-D-Aspartic Acid	C12269	HMDB0002393	148.2	147.053	[M+H]+	C5H9NO4	B	42243	27973	36384	45239	77637	31879	47422	68395	35212	96307	68965	63893	253290	110040	135080	220270	172840	235400	134830	228020	118100	462420	161970	368830	30114	52838	61168	25249	50972	38110.5	30790	40757	32820	53047	43502	31450	NA	39925	NA	NA	NA
MEDP0881	Phosphorylcholine	C00588	HMDB0001565	185.1	184.074	[M+H]+	C5H15NO4P	B	10049000	10136000	9452500	8440700	9308000	8915800	9184400	9501300	9564700	9066900	8600600	8734400	2776700	2254700	2343900	1758900	1666800	1457000	1498200	2248200	2105400	1705600	2131400	1411200	1058200	390920	379110	675690	575520	625605	935520	873760	705280	668320	662650	809900	11966000	11995000	10909000	11638000	12146000
MEDP0882	Thiamine monophosphate	C01081	HMDB0002666	345	345.079	[M]+	C12H18N4O4PS	A	1016400	1345800	1794400	3176000	3516400	3488700	2721900	2532400	879210	3462300	5602500	5218200	112780	244060	392240	612010	263310	400740	323450	171290	174530	417430	432670	442080	729320	738960	515400	917540	1157600	1037570	610480	603620	636100	639400	796260	835330	329610	263580	367930	415310	271530
MEDP0883	Lumazine	C03212	-	165.3	164.033	[M+H]+	C6H4N4O2	A	714280	787900	783440	1263800	1002600	945720	965480	111810	619690	115050	370170	499500	493740	233700	247890	494440	502930	401710	172130	460090	221870	515610	344540	495170	537250	214240	250730	295410	295510	295460	541570	304990	476240	243450	247200	276770	794380	627450	1194300	748660	543580
MEDP0888	2'-Deoxycytidine 5'-Diphosphate	C00705	HMDB0001245	388.2	387.023	[M+H]+	C9H15N3O10P2	B	273360	257550	349450	286980	239170	307770	284550	303860	290410	310710	258850	266390	222910	193790	202800	216690	238510	190930	234850	216880	212770	179890	209750	167710	205240	182390	183570	210640	200990	205815	225860	209130	187260	217750	197410	201300	262080	239040	240240	233920	283890
MEDP0892	Catechol	C00090	HMDB0000957	111.1	110.037	[M+H]+	C6H6O2	A	5487900	5839100	5921900	5825000	6239800	5606800	5790900	5608100	5832900	5731000	5610800	5729700	7356500	7318400	7616600	7231900	7117900	7426900	7479600	7412100	7771400	7304600	7048600	7228200	7676400	7284300	7663900	7611400	7835300	7723350	7591600	7698900	7505500	7952700	7863300	7617200	6047900	6285800	5675600	6107800	6269800
MEDP0895	Dethiobiotin	C01909	HMDB0003581	215.3	214.132	[M+H]+	C10H18N2O3	A	185840	218500	221680	194860	92412	119020	160290	89518	214300	93466	NA	51707	NA	NA	NA	NA	NA	NA	33934	NA	NA	NA	NA	NA	NA	NA	NA	NA	NA	NA	NA	NA	NA	NA	NA	NA	443580	375640	265550	268940	298950
MEDP0898	Pyridoxal	C00250	HMDB0001545	168.3	167.058	[M+H]+	C8H9NO3	A	2343100	5968900	1446600	1151400	1205100	843240	657490	2167900	1559900	2315800	2346000	1668500	1212300	900220	761200	672180	1114000	721090	605820	819210	555360	699040	907420	640420	1448600	554230	546180	617910	492790	555350	1240200	785320	1183300	915220	695360	848370	1471400	764590	634690	682030	1562100
MEDP1003	2-Hydroxyphenethylamine	-	HMDB0001065	120.082	137	[M+H]+	C8H11NO	A	1065600	971180	828340	956240	674650	834870	892330	840310	829670	643850	511440	487760	279760	188080	162740	312750	251670	212830	137070	199190	132880	287980	220040	219780	1291200	476140	526050	672280	641280	656780	1030000	839610	1063300	778270	775790	801630	936290	1002700	800420	760540	980220
MEDP1005	Beta-Alanine	C00099	HMDB0000056	90.048	89.048	[M+H]+	C3H7NO2	A	16065000	14178000	8626200	20548000	12738000	13396000	13884000	12653000	11501000	10106000	3170400	5702800	27055000	28238000	26978000	33234000	34234000	30763000	24837000	33650000	23067000	35346000	29779000	30214000	104040000	27975000	26878000	50388000	40485000	45436500	83318000	64980000	79942000	67684000	47152000	47130000	18531000	13534000	14736000	15070000	11914000
MEDP1013	gamma-Glutamylcysteine	C00669	HMDB0001049	251.06	250.062	[M+H]+	C8H14N2O5S	A	NA	NA	NA	NA	NA	NA	NA	NA	NA	NA	NA	NA	57530	57538	55056	193130	48766	111400	49193	89126	34157	289170	30835	347240	13672000	367580	1005400	1851600	2578600	2215100	13246000	9474300	7563700	2626000	5211800	3774100	53549	NA	NA	NA	NA
MEDP1017	2-Aminoisobutyric acid	C03665	HMDB0001906	104	103.063	[M+H]+	C4H9NO2	A	39809000	44426000	45925000	33349000	38417000	37075000	41607000	40175000	41315000	38008000	39576000	42830000	18796000	16576000	18638000	24720000	20124000	16593000	16255000	20854000	16875000	17049000	22778000	21379000	26818000	18298000	17253000	22381000	21491000	21936000	22841000	17774000	23955000	25002000	23573000	26348000	37067000	35539000	28314000	32598000	36584000
MEDP1018	5'-Deoxyadenosine	-	HMDB0001983	252	251.102	[M+H]+	C10H13N5O3	B	52550	124890	NA	60715	41551	81424	NA	204370	124530	60117	NA	NA	7592500	4781000	5553100	8611400	6642400	5137400	4951300	6898400	3831400	9203200	7859900	9697700	87936	38543	52327	30905	66327	48616	NA	NA	NA	NA	NA	NA	NA	NA	NA	77793	NA
MEDP1019	(S)-b-aminoisobutyric acid	C03284	HMDB0002166	104	103.063	[M+H]+	C4H9NO2	A	39809000	44426000	45925000	33349000	38417000	37075000	41607000	40175000	41315000	38008000	39576000	42830000	18796000	16576000	18638000	24720000	20124000	16593000	16255000	20854000	16875000	17049000	22778000	21379000	26818000	18298000	17253000	22381000	21491000	21936000	22841000	17774000	23955000	25002000	23573000	26348000	37067000	35539000	28314000	32598000	36584000
MEDP1022	Threoninyl-Phenylalanine	-	HMDB0029068	267.124	266.127	[M+H]+	C13H18N2O4	A	NA	NA	NA	NA	NA	NA	NA	NA	NA	NA	NA	NA	77318	71844	38600	114320	61601	78311	66794	81328	91463	51200	43520	66171	923960	485410	365400	566610	657740	612175	931930	1360000	1266700	1006800	1227100	1391900	163340	485820	150210	199560	220330
MEDP1023	Tryptophyl-Glutamate	-	HMDB0029082	334.13	333.132	[M+H]+	C16H19N3O5	A	55167	49031	51830	68508	61038	73013	42412	66801	48718	80994	55702	91753	12814	14779	12592	61759	30059	22592	18387	15081	13240	52928	11793	32994	69205	55051	74077	50135	66979	58557	40772	40295	53263	61952	68482	58970	39566	69865	47347	60726	91602
MEDP1024	Valyl-leucine	-	HMDB0029131	231.161	230.163	[M+H]+	C11H22N2O3	A	77065	55441	46985	45243	23656	27148	53572	47151	84138	20095	53677	NA	22804	19374	15109	37226	34911	36505	18374	20685	16894	39651	20177	42339	48177	42086	57914	44067	67645	55856	29296	25100	32020	31176	26221	22719	33937	65556	25060	24361	45543
MEDP1025	L-Valyl-L-phenylalanine	-	HMDB0029134	265.145	264.147	[M+H]+	C14H20N2O3	A	36728	40467	23723	20743	14985	12846	28337	19690	39157	11562	2958.4	8336.8	22053	16158	7391.2	29829	28259	20819	15933	11430	5859.1	24180	22201	28741	74125	19440	18227	20395	20338	20366.5	28862	20989	44685	15735	17210	14140	23580	34482	15165	16544	30018
MEDP1027	Maltol	C11918	HMDB0030776	127.031	126.032	[M+H]+	C6H6O3	A	44833	44473	28586	39454	30624	61092	37463	16364	49102	20379	NA	22005	78786	73378	57395	55414	72320	87065	59774	46503	26053	59714	33183	95164	283790	43547	46713	24688	23619	24153.5	415590	165480	209010	98538	133050	165910	NA	NA	NA	NA	NA
MEDP1029	(Z)-4',6-Dihydroxyaurone	-	HMDB0033153	255.1	254.058	[M+H]+	C15H10O4	A	389490	555480	929810	1170600	1017400	1566200	524370	380000	560330	2986500	1100000	1252100	22007000	15800000	12773000	19388000	14345000	17710000	13179000	13265000	9833800	17276000	13415000	17625000	519810	460260	294720	488570	179490	334030	1381600	1608100	2860900	376120	82770	92112	NA	NA	11171	NA	NA
MEDP1031	2-Phenylethanol	C05853	HMDB0033944	105.1	122.073	[M-H2O+H]+	C8H10O	A	23885000	26220000	22275000	25173000	21368000	21346000	26001000	21747000	26657000	18377000	14309000	13966000	8729100	6858400	5782400	9359000	8699900	7440800	5923000	7783800	5400200	9484000	7525500	8816000	36316000	14010000	16215000	18080000	17791000	17935500	27419000	20822000	24713000	22245000	20518000	19885000	26605000	26247000	25031000	19134000	29023000
MEDP1032	2-Hydroxybenzaldehyde	-	HMDB0034170	105.034	122.037	[M-H2O+H]+	C7H6O2	A	457790	417700	747650	995030	800030	728470	733220	587400	543390	600020	276990	687350	NA	NA	NA	NA	NA	NA	NA	NA	NA	NA	NA	NA	NA	NA	NA	NA	NA	NA	NA	NA	NA	NA	NA	NA	2601200	2017000	2139100	1786300	2326700
MEDP1033	Benzaldehyde	C00193	HMDB0006115	107.048	106.042	[M+H]+	C7H6O	A	26955000	28433000	23392000	27312000	21340000	21959000	26086000	23967000	25313000	19367000	14105000	15417000	9641800	7547000	6643500	10179000	9289800	8270300	6262100	8826600	6099500	10071000	7919300	8914400	38574000	14571000	16357000	18510000	18659000	18584500	28339000	24046000	30230000	22991000	22192000	23285000	28792000	25367000	23051000	22283000	28345000
MEDP1035	alpha-hexylcinnamaldehyde	-	HMDB0031736	217.159	216.151	[M+H]+	C15H20O	A	57878	60173	79720	62249	69989	60595	71100	49293	57974	45336	67242	59472	51738	55270	43846	65027	80300	62384	51487	68935	70021	52324	65137	57492	61394	69047	66222	51349	61321	56335	67637	52889	69135	64299	56784	68687	55549	65873	54737	53432	69962
MEDP1040	Stearoylethanolamide	-	-	328.319	327.314	[M+H]+	C20H41NO2	A	25739	24907	28177	22673	23296	21192	19118	18878	19516	16322	17486	18018	354920	195860	225520	318880	263030	226970	160330	336220	173390	494570	368410	319990	35561	80137	63995	75925	52568	64246.5	27775	39724	48818	71326	60808	50623	16687	18247	18289	17748	20385
MEDP1045	Biliverdin	C00500	HMDB0001008	583.2	582.248	[M+H]+	C33H34N4O6	A	110850	86406	51274	27431	36905	54795	103110	75602	90906	50001	45654	71735	35588	49160	43143	52391	25511	38472	46110	18217	28517	32894	27573	40271	8634.3	10151	4112.1	8922	7748.1	8335.05	13078	9634.5	5645.1	9089.2	7470.8	13688	224750	200750	481580	279140	346380
MEDP1051	Sphingosine	C00319	HMDB0000252	300.289	299.282	[M+H]+	C18H37NO2	A	25128	16910	13153	10501	16289	12609	17249	14924	25146	13037	19313	20291	16084	16068	18500	13053	20338	13572	12802	15034	14644	15629	17970	17418	10724	NA	12439	10053	16772	13412.5	11997	16529	14618	16971	15114	12872	12087	12688	18607	9907.9	12108
MEDP1056	Iminodiacetic acid	C19911	HMDB0011753	134.1	133.037	[M+H]+	C4H7NO4	A	1610000	1735600	1537400	2643500	1996000	1968600	1744400	2259900	1622900	2989400	2445700	2231300	2410300	1173500	827380	1906700	2063200	1539200	1082500	2076100	742150	3320500	986320	2014900	749410	1250800	1588200	967730	921340	944535	650330	565560	479410	681280	560110	717540	4214900	2253200	2896400	2832100	2887900
MEDP1060	Hydroxyquinoline	C19434	-	146.051	145.053	[M+H]+	C9H7NO	A	5682400	5792600	6585900	7383800	4157700	4612700	5362500	4697400	5509100	3047600	1887700	2565300	1521700	1160900	1053700	1739600	1430600	1435200	804510	1421000	760190	1584000	1265900	1461700	1048200	661650	607820	494010	530470	512240	709310	581150	808910	473430	435320	472960	8658800	8620900	6623900	6755600	9685000
MEDP1061	o-Tyrosine	C02057	HMDB0006050	166.085	165.079	[M+H]+	C9H11NO2	A	50260000	49171000	41596000	47825000	37504000	40553000	45769000	43582000	45289000	34566000	25525000	27405000	14397000	9993300	8796900	15342000	14120000	11634000	7914800	12733000	7170100	15884000	11306000	14019000	71443000	25487000	27913000	31848000	31658000	31753000	52418000	41964000	55000000	40047000	38006000	42304000	54836000	47988000	42184000	39060000	52780000
MEDP1062	Thioacetic acid-S-methyl ester	-	-	91.1	90.0139	[M+H]+	C3H6OS	A	2069700	2836300	2851300	3005100	2607500	2864400	3047100	195380	1481200	376310	1036700	1337500	660170	309880	679170	1053400	805900	841480	670300	913720	670780	961110	778950	868500	1306400	641120	740530	802340	948470	875405	1304000	996330	735980	991810	827430	666700	4380600	1913000	4665700	3560600	2375800
MEDP1063	Indole-5-carboxylic acid	-	-	162.045	161.048	[M+H]+	C9H7NO2	A	31556	32997	42590	55733	43150	62181	44560	46545	37633	48356	38525	42565	30943	39164	26945	30280	29187	39205	42781	31065	14255	36522	30563	51129	19818	NA	NA	10652	18802	14727	30379	24561	24045	15801	15286	24109	16310	25296	22994	20049	18912
MEDP1064	9-Fluorenol	-	HMDB0059803	183.077	182.073	[M+H]+	C13H10O	A	1603900	1714600	1597600	1578900	1739600	1643900	1692100	1750200	1623500	1659400	1702300	1631800	1495500	1553100	1562700	1437300	2203900	1598600	1551700	1565400	1460900	1471700	1606300	1409600	1506700	1667900	1632000	1620800	1582500	1601650	1553100	1698200	1531000	1744200	1868600	1607200	1606200	1690500	1588000	1575600	1607300
MEDP1067	Palmitoyl N-isopropylamide	-	-	320.298	297.303	[M+Na]+	C19H39NO	B	196150	188120	223460	189470	205880	185780	185110	203780	211650	192460	170150	232490	126790	120860	157030	119740	139220	124140	119020	117000	140940	122250	133690	128000	136920	113950	99747	113210	111060	112135	157560	108410	132880	129180	112580	124280	174380	150260	178860	171980	218870
MEDP1068	1,2-dioctanoyl PC	-	-	510.3	509.312	[M+H]+	C24H48NO8P	B	NA	NA	NA	NA	NA	NA	NA	NA	2786.5	NA	NA	5338.7	87437	146060	95236	81730	72593	80592	195770	152120	103450	138920	95490	119500	214630	219100	178720	187320	178870	183095	215260	200400	221530	222340	158770	222630	NA	NA	NA	NA	NA
MEDP1070	Glycyl-Valine	-	HMDB0028854	175.1	174.1	[M+H]+	C7H14N2O3	A	1594700	2234400	1744700	1856700	1762400	1339500	1911100	2156700	2163700	1376100	1080000	923220	1335700	919710	1280900	1891700	1116500	862040	1268200	1113000	742550	1379200	764840	1358300	182640	113880	164840	265750	198540	232145	335320	272250	368250	188300	234070	227740	2755000	1978100	1733400	1942100	2799200
MEDP1071	Alanyl-Leucine	-	-	203.129	202.132	[M+H]+	C9H18N2O3	A	214510	235320	197750	260420	251510	269600	197980	220560	215430	295460	264240	279910	30406	16811	22867	25928	18460	15337	20952	20568	17943	19104	12411	20257	9954.6	8788.1	12594	13784	15647	14715.5	NA	13441	12369	NA	18387	12394	79503	121290	79938	82401	83347
MEDP1072	7-methylguanosine	-	HMDB0001107	298.1	297.107	[M+H]+	C11H15N5O5	A	1854800	887110	844320	946520	1873600	2318800	870820	541330	1286300	1274200	1191900	697810	1567200	1218200	1103600	1270500	2453000	1361300	877200	2307700	1350200	1716800	1472100	1566100	17060	21274	25049	16592	23271	19931.5	20327	8322.6	5257.4	17108	8569.8	11308	618790	761970	1408700	772780	744010
MEDP1073	6-O-methylguanine	-	-	166.063	165.065	[M+H]+	C6H7N5O	A	7018000	9647500	9145400	12092000	14100000	11679000	9647800	11650000	10585000	16489000	16421000	15892000	1475400	875110	1173900	2592600	2537900	1604900	904470	1690800	1107500	2942800	2737600	3017800	4200100	2135000	1799300	2806900	2108100	2457500	3896200	2856800	3905300	4191900	3517800	4448800	7491700	9791700	10891000	10061000	8454400
MEDP1076	Kojibiose	C19632	HMDB0011742	325.111	342.116	[M-H2O+H]+	C12H22O11	A	312150	554760	301180	312410	1002800	538190	405570	398080	248940	422160	493450	908950	17501	7423.1	8260.1	24956	20935	28481	3629.8	20035	6442.1	28211	23572	15118	260460	19172	85492	131310	62613	96961.5	188250	129170	143880	216170	149730	217700	506860	575970	1068400	550560	510990
MEDP1077	2'-O-Methyladenosine	C04779	HMDB0004326	348.1	281.112	[M+H]+	C11H15N5O4	B	540130	638820	546000	1343400	1155000	1148500	450650	1127500	662190	1256700	1402500	1323400	1376700	2286400	2017000	2837000	2342200	2461900	1795200	1832900	2259700	2304600	2536900	3837900	33153000	17197000	13370000	19023000	24874000	21948500	31380000	24276000	22842000	36103000	33828000	26724000	791980	658900	814230	1137200	525890
MEDP1080	Glycyl-tryptophan	-	HMDB0028852	262.109	261.111	[M+H]+	C13H15N3O3	A	64436	66036	59162	94681	53013	77831	40140	141380	80653	71511	32425	45098	NA	NA	NA	16036	13072	NA	10326	13634	NA	14042	NA	26380	22685	55042	20277	18330	44682	31506	NA	24953	NA	26838	28990	14718	51570	72416	57713	45264	83815
MEDP1083	Oxypurinol	C07599	HMDB0000786	153	152.033	[M+H]+	C5H4N4O2	A	1640700	1909800	2018000	912620	2166300	1773100	2818500	1596900	3141100	1896500	1795000	1720700	127410000	79694000	86594000	120040000	138870000	108520000	83440000	150660000	104110000	134120000	112120000	157390000	7781100	35965000	19473000	16263000	14542000	15402500	6777500	9493600	12043000	21842000	12082000	14181000	1092800	1376800	1578800	1077600	886900
MEDP1084	Dodecylcarnitine	-	-	344.271	343.272	[M+H]+	C19H37NO4	A	89141	92691	89556	146820	109110	156160	88475	99855	120430	183760	180680	256100	NA	NA	NA	NA	NA	NA	NA	NA	NA	NA	NA	NA	NA	NA	NA	NA	NA	NA	NA	NA	NA	NA	NA	NA	53618	52778	108370	99947	47820
MEDP1087	MG(18:2(9Z,12Z)/0:0/0:0)	-	-	337.3	354.277	[M-H2O+H]+	C21H38O4	A	380910	547960	749910	724050	926490	888830	548650	745160	561850	1203300	1742100	1609200	11521000	18009000	15207000	12079000	13316000	16465000	21092000	12158000	13227000	12889000	11512000	10433000	15348000	19578000	13968000	15202000	13510000	14356000	11680000	12306000	13545000	15376000	12045000	15561000	102800	160060	116310	140390	91577
MEDP1093	Allopurinol	-	HMDB0014581	137.048	136.038	[M+H]+	C5H4N4O	A	1793000	862380	1072900	402160	664910	1056100	783880	254070	1245600	451350	338200	314520	14060000	33044000	26277000	18422000	25371000	22028000	17234000	13458000	15594000	13889000	22324000	17516000	914090	1256300	2084200	1036400	2157100	1596750	754180	522180	1052900	NA	NA	NA	322150	442550	542930	460110	403540
MEDP1096	PC(10:0/10:0)	-	-	548.4	548.353	[M-H2O+H]+	C28H56NO8P	A	19000	22877	31196	21613	19971	28464	21384	18584	20076	30000	17357	27378	86716	152670	146620	175290	108980	144660	162370	138610	125580	241570	102220	126370	446010	331150	296800	297540	280000	288770	279810	260970	341420	319120	361130	292200	23655	26956	32940	36546	22032
MEDP1100	2-Aminomethylpyrimidine (hydrochloride)	-	-	110.063	109.064	[M+H]+	C5H7N3	A	86261000	107320000	114810000	145400000	120400000	129880000	124030000	138320000	104290000	155520000	188120000	154780000	8039400	5778600	5676800	19339000	11130000	8594500	9233300	10886000	6203700	16356000	13118000	17585000	13839000	9360800	9252100	16305000	14252000	15278500	20425000	13436000	17829000	18525000	18562000	21648000	54886000	55147000	59476000	67838000	59447000
MEDP1102	Decanoyl L-Carnitine	-	-	316.238	315.241	[M+H]+	C17H33NO4	B	85508	51623	56290	84382	84719	105790	56988	68973	77627	112060	121630	126480	NA	NA	NA	NA	NA	NA	NA	NA	NA	NA	NA	NA	NA	NA	NA	NA	NA	NA	NA	NA	NA	NA	NA	NA	51111	45182	91478	98259	41524
MEDP1112	Norepinephrine	C00509	-	273.075	272.068	[M+H]+	C15H12O5	B	96684	74785	104540	117120	88282	89826	123060	65666	62378	160000	59975	105360	1536400	1425700	945480	828780	1128400	898900	1099400	551430	363080	415240	821500	501740	51152	71823	49378	118230	76344	97287	305080	390260	282380	67457	33870	41903	11299	10866	28155	9820.2	7543.8
MEDP1126	(R)-(-)-2-phenylglycine	-	-	120.073	137.084	[M-H2O+H]+	C8H11NO	A	5513300	5848800	4530600	5537000	4171900	4542000	4894800	4885300	5234600	3716200	2638500	3102700	1405300	978500	809510	1650300	1387200	1205600	802580	1294100	729440	1603600	1114200	1410000	7904300	2624000	2774500	3387100	3354200	3370650	5601700	4425700	6007400	4361300	4330700	4386700	5741100	5196500	4692800	4332300	5595100
MEDP1127	1-acetylindole	-	-	160.1	159.068	[M+H]+	C10H9NO	A	695350	739490	766780	876480	484880	594550	618330	582220	654370	431270	252890	319920	195900	183010	123240	211110	184640	182070	154540	216250	126060	232280	168110	238300	134650	95971	78832	64277	77218	70747.5	168740	124240	104690	82399	36980	62514	1070600	960630	746720	760270	1089700
MEDP1132	3-Carboxypropyltrimethylammonium	-	-	146.108	145.11	[M+H]+	C7H15NO2	A	589660	438250	374170	339980	470460	597560	493280	528260	363710	747820	852970	688010	176530	152750	176610	289830	265990	218780	216530	408300	224670	421250	394030	387130	53037	79091	52467	84415	83518	83966.5	89021	68552	73535	78458	103920	133520	2019000	1726600	1977100	2524000	2179500
MEDP1139	Linoleoyl ethanolamide	-	-	324.288	323.282	[M+H]+	C20H37NO2	B	NA	2441.2	4884.7	6765.9	3381	8322.3	NA	11704	4412.5	14626	5234.2	2906.6	2899900	2223500	1909900	3119500	2442800	2291400	1526300	2443600	1070000	3992400	2518200	2996500	59659	203060	112240	129540	86052	107796	50688	75557	80042	89251	61499	49786	3145.1	3614	3642.8	2717	2092.5
MEDP1144	L-Isoleucine	C00407	HMDB0000172	132.092	131.095	[M+H]+	C6H13NO2	B	7387400	8074000	6988900	7367200	4725300	4157300	7869800	7170600	9732600	5286900	2015700	2588100	2038600	1496000	1243900	2292700	1730300	1574200	1223500	1687100	1080300	2198000	1309200	1904900	3328600	915360	887450	1108100	1136400	1122250	2504700	2020200	2727400	1097200	1038900	1048200	6626600	6801300	4333600	5112300	6435300
MEDP1147	2 ', 6'-Dihydroxy-4'-methoxyacetophenone	-	HMDB0029646	183.056	182.058	[M+H]+	C9H10O4	B	76682	81690	70119	79850	231990	145860	102700	54232	67600	53928	74765	74595	39736	31170	55499	55368	35706	86542	75596	80272	90805	89691	48888	142880	81213	84927	151630	59454	88553	74003.5	49211	55106	104270	51610	65287	54441	87047	71532	82459	269970	69806
MEDP1160	PE (18: 1 (9Z) / 0: 0)	-	-	480.3	479.301	[M+H]+	C23H46NO7P	B	660290	1289100	1132600	1051400	1307300	1807100	991170	1239600	1060500	2789900	2590300	3134600	7055000	19993000	10499000	7328200	10764000	7313400	24541000	9582700	14541000	8075300	11131000	7176000	22858000	17768000	17698000	27125000	24886000	26005500	24948000	24439000	24291000	27688000	27877000	32374000	531370	601990	762580	744500	483650
MEDP1161	Phosphocreatine	C02305	HMDB0001511	212.043	211.036	[M+H]+	C4H10N3O5P	A	2901300	3169500	3020900	2877800	2736700	2974100	2934800	3029700	3206300	2638900	2780900	2918800	975980	888800	826540	565700	625190	534250	563740	708510	758060	662000	655020	494410	371060	147590	139520	266620	202260	234440	370490	319640	247230	225660	279000	254120	3255000	3327000	3301300	3354000	3406300
MEDP1162	1-Methylguanine	C04152	HMDB0003282	166.071	165.065	[M+H]+	C6H7N5O	B	16175000	19325000	21405000	27069000	30342000	26544000	19981000	25440000	22987000	34449000	35300000	35776000	3304400	2087500	2499500	6355200	5195300	3907500	2159200	3791000	2998300	6237100	6107200	5946800	9336100	4586600	4162900	5855400	5017600	5436500	8583100	7122100	8382900	8481000	8189900	10282000	15853000	21351000	22200000	19810000	17657000
MEDP1170	9-Octadecenal	-	HMDB0030965	313.3	266.261	[M+H]+	C18H34O	A	9614900	13481000	12373000	9987500	9982700	10779000	9347200	9821400	9804300	9182600	7871800	8147100	4127200	5423400	4690200	5083300	5016500	5735900	8265300	8682700	5242700	14224000	7884700	6761300	10617000	15772000	8016600	8033800	5818000	6925900	6304800	7727500	7515100	7115400	8366700	6060900	8779700	10313000	8610600	8756700	9590400
MEDP1171	Butenoyl PAF	-	-	550.4	549.379	[M+H]+	C28H56NO7P	A	430180	449440	487200	496700	462880	635840	431710	488770	436870	756980	574820	631310	2130700	2888400	3388500	3601000	2893000	3857100	4335000	3092800	3621400	4454200	2214600	2713100	25979000	18377000	16158000	33547000	18478000	26012500	19855000	17520000	24518000	23865000	21018000	21053000	109640	63512	105760	83992	78063
MEDP1177	N-Methyl-a-aminoisobutyric acid	-	HMDB0002141	235.2	117.079	[2M+H]+	C5H11NO2	B	71866000	76999000	103370000	94771000	99909000	112050000	73365000	138080000	73837000	132190000	114190000	125520000	4376700	3189200	4707500	13847000	10569000	5168000	4498600	5713400	3035800	7412400	6922700	9929500	4450400	927920	1857800	4072300	3028700	3550500	7239700	4853000	6322900	5414500	5380600	6854800	12275000	9111600	16442000	8298900	9154600
MEDP1179	(-)-Myristoylcarnitine	-	-	372.312	371.304	[M+H]+	C21H41NO4	A	80271	154330	127160	218230	263230	244080	121320	178150	161060	392950	343860	358080	23188	6622.5	18106	29056	24587	24678	5402	11252	NA	38098	23217	26203	3916	72713	44144	15989	9701	12845	5575.7	10852	NA	19145	24628	26479	57366	85415	122580	115440	99210
MEDP1193	Flavin mononucleotide	C00061	-	457.102	456.105	[M+H]+	C17H21N4O9P	A	209940	487750	177730	356790	338440	218520	316750	616120	217570	881700	474770	1236200	2144000	1003400	1239600	1168200	633030	1025900	1682700	1442400	1025300	858230	1108100	976870	874060	1964500	1587400	1777300	1954700	1866000	603210	841420	961700	1195800	1137000	1027600	125130	97247	89776	70415	105220
MEDP1196	Biotin amide	C01893	HMDB0001458	244.108	243.104	[M+H]+	C10H17N3O2S	B	NA	NA	NA	NA	NA	NA	NA	NA	NA	NA	NA	NA	8618.9	8618.2	14419	25359	8221.4	10866	6993.1	6849.8	4112.2	19658	NA	21066	936720	75775	226790	398030	364790	381410	613170	566560	738880	404920	450350	403150	NA	NA	NA	NA	NA
MEDP1197	Hypotaurocyamine	C02419	-	152	151.042	[M+H]+	C3H9N3O2S	A	4642900	3967900	4385700	5079800	4553900	5312200	3047000	3209300	4571100	3785400	4685300	4352400	14422000	14866000	16668000	8457800	22272000	10123000	8832800	18312000	14240000	8669900	12786000	8969700	4922300	17657000	17301000	5917400	10270000	8093700	4471700	4886000	5431200	3785400	3633200	2724500	5777000	5289800	5246200	6514500	6081100
MEDP1202	5'-deoxy-5'-fluoroadenosine	C19766	-	270.1	269.092	[M+H]+	C10H12FN5O3	A	NA	NA	NA	NA	NA	NA	NA	NA	NA	NA	NA	NA	44164	38876	55040	54582	52953	47998	38151	47158	34929	51174	47249	46769	104640	138940	120150	125550	112920	119235	116010	110500	105610	88518	88841	74100	24922	52331	46098	23102	22493
MEDP1203	(1R,6S)-6-Amino-5-oxocyclohex-2-ene-1-carboxylate	C19831	-	156.1	155.058	[M+H]+	C7H9NO3	A	15923000	17701000	15618000	27242000	23780000	23817000	23146000	25415000	15721000	22569000	30632000	25495000	2274700	1299900	1493400	4769900	2902400	1962900	2226900	2462900	1547600	3934100	2977400	3589200	3199000	1895700	2024400	3805300	3226800	3516050	4890600	3284600	4335900	4294000	4384900	4801600	13101000	12026000	11755000	12285000	13326000
MEDP1212	1,3-Dicyclohexylurea	-	-	225.196	224.189	[M+H]+	C13H24N2O	A	883680	861280	874790	886400	901470	886230	855800	905280	922380	883980	883390	875650	910940	921550	915210	917530	889180	875710	877210	888900	875120	855260	876020	850350	886800	983760	965200	949130	983590	966360	908920	906650	900990	936690	913620	964230	861950	904780	885990	911790	928380
MEDP1221	2-O-methyl PAF C-16	-	-	496.3	495.369	[M+H]+	C25H54NO6P	A	2327200	2674700	2774700	2199800	2383800	3038300	2710300	3354200	2839700	3712500	2615000	3176400	2654400	3950000	3383700	3070100	4559900	4597700	4683000	3559300	3701600	4078600	2950500	3670800	38275000	36260000	28466000	37922000	33846000	35884000	29912000	31210000	36674000	37380000	33314000	31571000	1032500	1152300	1223600	1070800	1169200
MEDP1231	Folic acid	C00504	HMDB0000121	474.2	473.166	[M+H]+	C20H23N7O7	B	2856000	2265000	2040400	1494700	1776500	1963400	2029700	2952000	2516400	2046100	1975300	1529700	91916	81586	59448	109960	100750	109130	62704	78911	40234	99570	102970	101670	35421	NA	NA	12075	NA	NA	23905	37199	34063	28607	21862	21663	712690	957660	930480	1128200	982820
MEDP1241	5-Hydroxy-2-oxo-4-ureido-2,5-dihydro-1H-imidazole-5-carboxylic acid ester	C12248	-	203	202.034	[M+H]+	C5H6N4O5	A	18092000	18698000	16832000	14022000	16208000	17791000	16360000	17533000	18991000	15357000	16393000	16570000	5041800	4273100	4021200	3126300	2978400	2972600	2534300	3690000	4097000	3050600	3577800	2615900	1798800	678370	781390	1259400	1008200	1133800	1890100	1411700	1510400	1314700	1205600	1468800	25072000	26181000	24835000	25517000	25769000
MEDP1242	4-tert-butylbenzoic acid	C14535	-	179.106	178.099	[M+H]+	C11H14O2	B	187570	169020	153520	152000	167190	154260	180840	170460	149670	186060	259180	172550	150620	130720	144380	124110	136530	146910	164580	167360	220700	156010	120710	138710	156240	167720	214420	157860	151160	154510	161040	169410	172040	132690	180540	185520	187690	193670	238520	211770	135970
MEDP1246	2,4-diacetamino-2,4,6-triphenoxy-D-mannopyranose	C20424	-	247.1	246.122	[M+H]+	C10H18N2O5	A	13795000	11847000	6013300	21797000	16782000	18855000	10321000	19997000	12455000	19456000	6651400	10241000	448980	307150	92796	770190	377680	258660	175110	213830	106760	492710	297540	661680	184720	63705	78410	123390	72244	97817	254170	214640	197930	127350	134410	104890	386500	516390	461360	453040	487560
MEDP1247	1-deoxyvaleric acid	C20404	-	235.2	234.162	[M+H]+	C15H22O2	A	6444200	6644300	6044600	6537500	6705400	6221600	5797000	6389500	6303700	6710600	6205200	6572800	5126200	5092300	4626000	5254400	4858600	4775500	5224000	4957900	5074600	4864500	5526500	5396500	3407100	3862200	3954400	3671500	3607800	3639650	3697200	3737100	3317700	3154900	3456800	3628500	6164800	6333800	6503800	6113400	6445400
MEDP1251	2-Mercaptobenzothiazole	C14437	-	167.994	166.986	[M+H]+	C7H5NS2	B	1894200	1966100	2153100	2062800	1898400	1979400	2050500	2179000	2131000	2179600	2160300	2286500	2209100	2182000	2051000	2148100	2209500	2001200	1967000	1925800	1836100	1852900	1969200	1932400	1896400	1892400	1894300	2000000	1966300	1983150	1974600	1999900	1876400	1812400	1906000	1819700	1889500	1815000	1797800	1917600	1958200
MEDP1271	2-Ethylhexyl phthalate	C03343	-	279.2	278.152	[M+H]+	C16H22O4	B	5249300	7136000	5820800	5855800	5331600	6111900	7359700	3516800	6080600	4639800	5207700	4802800	3961100	5691100	5564900	3759800	4476400	4263000	3144200	4569500	5911700	6617600	4943500	5430500	4147100	4893500	5564400	6281900	5982200	6132050	5084000	5457800	4551100	3891000	4107700	3487700	5794900	4944300	3702900	5765500	6314500
MEDP1272	20,26-Dihydroxyecdysone	C16500	-	497.3	496.304	[M+H]+	C27H44O8	A	474310	553510	553130	441460	548760	616630	560820	744780	591170	752020	514910	636340	551190	816490	583960	626030	932110	899070	969020	705940	735890	870470	650320	739670	8468900	7805700	6270400	7993800	7202200	7598000	6583800	6816000	7734200	8083400	7290500	6940700	206170	229860	244960	235370	223480
MEDP1276	Guanine	C00242	HMDB0000132	152.1	151.049	[M+H]+	C5H5N5O	A	10978000	11360000	12414000	11266000	14823000	14352000	11997000	5310100	10086000	6838900	11433000	11689000	2538000	1766900	3582000	2164500	2878300	2561600	1955800	2843700	2526600	1404800	3302000	1901200	4981700	3436300	2061600	2991800	4018400	3505100	2700200	2460000	4259000	3037100	3569400	2236000	19305000	19012000	22561000	18884000	13478000
MEDP1280	S-Adenosylmethionine	C00019	HMDB0001185	399.142	399.144	[M+H]+	C15H22N6O5S	A	606280	505580	426080	394560	628250	367610	365300	466810	455750	480700	410990	310370	21455	7916.2	28799	36288	16667	9209.2	NA	9156.4	27614	7323.9	32058	40137	695780	431240	537000	1280800	1342900	1311850	1864000	897920	1275600	1396800	1414900	1739600	1061800	1244700	1287500	808570	991630
MEDP1292	3'-Dephosphocoenzyme A	C00882	HMDB0001373	688.147	687.149	[M+H]+	C21H35N7O13P2S	B	NA	NA	NA	NA	NA	NA	NA	NA	NA	NA	NA	NA	18093	13175	29938	87217	25154	35040	20203	44888	NA	90610	40125	56228	181970	NA	12573	54719	23608	39163.5	189320	95029	127430	49905	97504	80354	7020.6	NA	NA	NA	NA
MEDP1295	Cytarabine	C02961	HMDB0015122	244.083	243.086	[M+H]+	C9H13N3O5	B	3303900	6175500	3709900	3616300	6483300	7670800	3983400	4497100	5851600	6827800	2597800	3231800	1457200	2225800	2191400	900720	1352800	1326000	1127000	1765500	1360300	1277200	680430	702570	193330	309320	398130	225700	190490	208095	226110	96056	128280	141590	52579	76063	2409500	2609400	6216200	3708300	2840500
MEDP1304	Piperidone	C17730	-	170.1	169.11	[M+H]+	C9H15NO2	A	585120	314500	192150	227410	297550	213060	361130	263670	338800	310240	273770	189730	127800	70502	130930	62508	81152	90543	114860	145440	190310	103990	147630	91823	180120	304830	181040	140890	292730	216810	378480	259600	162700	335510	258430	245900	420290	576420	613690	376340	506990
MEDP1310	4-Hydroxy-L-tryptophan	C21777	-	221.1	220.085	[M+H]+	C11H12N2O3	A	6884900	10966000	13198000	13621000	13194000	12370000	11397000	NA	7263400	5220900	8560500	10678000	747520	313010	429820	1216400	986320	809000	640240	1013300	759070	1005300	1224700	1449600	2115400	1337600	1097800	1937100	1423900	1680500	2723800	1768400	2414100	2076400	1757800	1759000	2710000	2481000	5174000	4729900	2804000
MEDP1314	Monoisobutyl phthalate	-	-	223.095	222.089	[M+H]+	C12H14O4	B	104210	133730	102000	100460	94198	79229	124740	89260	129860	94321	113170	69158	126430	119390	67364	108540	117600	92595	98814	125090	107120	108640	91521	158500	57955	124480	91089	78709	79365	79037	108960	114420	67501	120250	103780	83755	123120	77830	101980	117330	108240
MEDP1317	MAG(16:1)	-	-	331.274	330.304	[M+H]+	C19H38O4	B	198090	69383	189790	283730	210270	283490	287340	276150	131700	166860	195450	303580	72183	39751	45469	64035	34547	59032	56102	31311	92882	53427	108120	95940	84272	53718	98723	31736	85926	58831	61971	45501	54477	100090	128410	84351	137830	192510	194610	148800	148540
MEDP1326	LysoPC 20:1(2n isomer)	-	-	550.37	550.387	[M+H]+	C28H57NO7P	A	250180	293880	342070	339650	310260	417320	249980	325230	301700	493600	389890	420530	1323500	1664100	2234200	2041900	1634000	2310900	2804500	1989200	2299200	2886000	1357900	1419100	17798000	11731000	10517000	21752000	12193000	16972500	13030000	11329000	15597000	15723000	13357000	13781000	74898	41577	66705	75359	56162
MEDP1328	LysoPC 20:2(2n isomer2)	-	-	548.361	548.371	[M+H]+	C28H55NO7P	A	365360	396210	415690	326970	346150	447600	337490	351720	341370	477740	280410	372980	1914200	3534900	3550400	4357700	2982900	3522800	3888200	3066700	2951000	4645700	2768800	2603800	13455000	9306800	8869700	13472000	8493600	10982800	8757600	7790100	10740000	10334000	8725100	7998100	58290	56187	71036	72908	49067
MEDP1330	LysoPC 20:2(2n isomer1)	-	-	548.361	548.371	[M+H]+	C28H55NO7P	A	365360	396210	415690	326970	346150	447600	337490	351720	341370	477740	280410	372980	1914200	3534900	3550400	4357700	2982900	3522800	3888200	3066700	2951000	4645700	2768800	2603800	13455000	9306800	8869700	13472000	8493600	10982800	8757600	7790100	10740000	10334000	8725100	7998100	58290	56187	71036	72908	49067
MEDP1331	LysoPC 20:3(2n isomer)	-	-	546.347	546.355	[M+H]+	C28H53NO7P	A	414690	502290	526090	445780	412720	486620	436880	435890	449570	596690	387850	493480	1673200	3199800	2570100	4085200	2199600	3214400	3221400	2530400	2426100	4558200	2202900	2658700	9420700	7019400	6709400	6514600	6710000	6612300	6567300	5940300	7974300	7456000	8024300	7153400	419150	456880	592730	538960	515580
MEDP1332	LysoPC 20:3	-	-	546.347	546.355	[M+H]+	C28H53NO7P	A	414690	502290	526090	445780	412720	486620	436880	435890	449570	596690	387850	493480	1673200	3199800	2570100	4085200	2199600	3214400	3221400	2530400	2426100	4558200	2202900	2658700	9420700	7019400	6709400	6514600	6710000	6612300	6567300	5940300	7974300	7456000	8024300	7153400	419150	456880	592730	538960	515580
MEDP1335	LysoPC 20:5	-	-	542.316	542.316	[M+H]+	C28H49NO7P	B	25422	12901	25171	16073	12029	12211	9917.8	12735	21575	20174	19059	13598	2731700	4295000	3462200	837940	6342200	2485800	6239900	5044300	5885900	1805700	3729700	3941300	2781200	2365400	2648100	4185400	2044500	3114950	1535500	1598600	1976700	1688800	1603000	2987200	39603	47686	45929	39247	33537
MEDP1336	LysoPC 20:5(2n isomer)	-	-	542.316	542.316	[M+H]+	C28H49NO7P	A	35311	14428	30483	9551.3	12605	10231	10895	13165	28130	14048	21635	18649	2706400	4375900	3588600	878920	6130300	2450300	6312100	5299300	5657200	1813200	3585200	3885700	2791500	2381700	2644400	4082100	1986800	3034450	1507000	1647200	2075000	1776100	1636900	2985500	37127	49974	46152	37558	36538
MEDP1337	LysoPC 18:0(2n isomer)	-	-	524.363	524.371	[M+H]+	C26H55NO7P	A	2706700	3689700	3611700	4712900	4798400	5537100	4579500	4927900	3270800	6564900	5826600	7188200	4459000	5898300	7500100	7203800	7748100	7416000	7371800	6010500	7233600	9185800	5212600	5710100	42638000	33518000	30026000	46857000	37941000	42399000	32285000	34306000	41309000	47394000	47015000	51666000	4252500	4453000	4857300	4564600	3804400
MEDP1339	LysoPC 18:1(2n isomer)	-	-	522.347	522.355	[M+H]+	C26H53NO7P	A	378920	440830	523590	355320	375400	547700	425460	485370	443950	590040	464030	494650	2823000	4433100	4251900	5184200	3692000	4804900	5608500	4642500	4389300	6010500	3447900	4178900	30493000	24420000	22057000	27833000	25799000	26816000	25684000	25301000	30158000	30897000	30890000	30491000	93043	76094	89898	106130	89535
MEDP1341	LysoPC 18:2(2n isomer1)	-	-	520.33	520.34	[M+H]+	C26H51NO7P	A	885340	1027600	1170800	834770	825440	988000	778540	862830	864130	1031500	766440	879380	7411800	12928000	10875000	16686000	12958000	15461000	16172000	12964000	9845300	19821000	13140000	16539000	22410000	18849000	16317000	21514000	19401000	20457500	18991000	18616000	21303000	22248000	21873000	21066000	98516	81474	105460	94461	83373
MEDP1345	LysoPC 18:3(2n isomer2)	-	-	518.316	518.324	[M+H]+	C26H49NO7P	B	328870	257470	292180	380580	335590	398140	196930	211060	316230	461020	317180	327640	13036000	27845000	22170000	20680000	25115000	25411000	43249000	27173000	19396000	31431000	24066000	29977000	48276000	44446000	37131000	28960000	34778000	31869000	34373000	29269000	35703000	36804000	32124000	41518000	532290	858190	621410	682190	576700
MEDP1346	LysoPC 16:0(2n isomer)	-	-	496.331	496.34	[M+H]+	C24H51NO7P	A	2318500	2868300	2663600	2055000	2424800	2920300	2641900	3370900	2648300	3501600	2456000	2939900	2626300	3981900	3359900	3151100	4214200	4182200	4513700	3335400	3525200	4133400	2948500	3626700	36941000	34708000	28964000	35743000	33840000	34791500	29935000	31113000	36182000	37353000	33470000	30784000	1010100	1106400	1178000	1071700	1087000
MEDP1348	LysoPC 16:1(2n isomer)	-	-	494.315	494.324	[M+H]+	C24H49NO7P	B	113320	103110	237950	106970	148780	153630	79377	111160	141780	225980	358100	350930	3655100	8980600	6511300	6002900	5074200	4878200	15380000	11798000	7310100	8303800	5896200	6255900	24425000	22965000	16371000	19997000	19889000	19943000	25138000	26367000	26136000	22208000	16784000	26822000	90641	159150	94287	93397	113480
MEDP1360	Mycosporine glycine	-	-	246.1	245.09	[M+H]+	C10H15NO6	B	NA	NA	NA	NA	NA	NA	NA	NA	NA	NA	NA	NA	147270	203860	184670	31007	104590	241790	193590	277720	246530	145370	201670	116430	70492	247890	147710	69109	86815	77962	33103	177310	57509	85087	62758	70677	41990	NA	NA	10722	17977
MEDP1367	Alanyl-Tyrosine	-	-	253.118	252.111	[M+H]+	C12H16N2O4	B	269530	302940	229200	322720	383910	336000	345670	318680	341110	388690	649250	501460	NA	NA	123700	NA	NA	NA	NA	NA	NA	67260	71060	NA	549420	151560	103230	292960	247830	270395	458210	371780	479570	356010	304160	538730	420250	345080	459730	276420	316910
MEDP1373	Carnitine C22:2	-	-	480.405	480.405	[M+H]+	C29H53NO4	A	45793	80103	108210	69383	93904	999.8	98158	112010	1008.1	101070	106930	104510	301600	635700	686130	340530	598930	495560	768870	590120	680860	599930	465420	488710	3159600	2652600	2268700	3142000	2622900	2882450	2437500	2549400	3382400	3026100	3413400	2762600	68323	55552	59991	56963	43153
MEDP1389	Carnitine C18:0	-	-	428.337	428.337	[M+H]+	C25H49NO4	B	612320	1223600	1358200	1875600	2761500	3026000	1292800	2413300	1368300	4331600	4557500	4210700	720530	406660	1089000	714610	905380	816700	425640	591210	533340	968560	1362100	1599700	2089100	2847300	2100400	4026300	3706200	3866250	2555900	3778300	3439000	7987700	9159500	10848000	605700	632860	839370	791240	495840
MEDP1390	Carnitine C18:1	-	-	426.358	426.358	[M+H]+	C25H47NO4	A	1408600	2077300	2226900	2916400	4380000	4572300	2220600	3629100	2709400	6838500	8412800	7311300	375540	184330	297310	431360	319880	298840	145770	261290	220100	430730	466830	443600	2421100	5701900	3329400	5616400	5183400	5399900	3703600	4426600	5527100	9228400	10371000	12687000	449580	537850	747380	719490	438730
MEDP1391	Carnitine C18:2	-	-	424.342	424.342	[M+H]+	C25H45NO4	A	1116800	1489500	1709000	1828600	3027400	3110100	1251300	1573200	1929700	4092400	3553700	4505600	558100	142210	308630	825880	311090	345120	110170	247870	130770	739270	534410	515700	115340	2255800	1533100	507340	541990	524665	173710	283360	331780	704150	1064700	1110700	155100	233090	433360	356660	176340
MEDP1392	Carnitine C18:3	-	-	422.327	422.327	[M+H]+	C25H43NO4	B	266860	419090	580400	574290	806520	783980	370910	481630	486040	1142000	1003500	1249900	83294	20555	49834	124200	62245	52182	14328	26506	23224	103560	67241	93420	17487	265940	183240	36249	41461	38855	25648	16167	17618	25404	62734	65408	586050	990630	1658500	1354100	712820
MEDP1397	L-Palmitoylcarnitine	C02990	-	400.344	400.344	[M+H]+	C23H45NO4	A	316850	822610	763820	1109100	1522700	1404700	831470	1228500	874800	2447200	3540200	3037800	574510	194840	347020	339170	346430	363510	142240	281200	206130	459460	467230	433100	2855700	6606500	3599300	7202500	6370800	6786650	4451300	7074100	7400400	10393000	10094000	11063000	187720	197600	489350	477140	191160
MEDP1398	Carnitine C16:1	-	-	398.326	398.326	[M+H]+	C23H43NO4	B	73844	75850	90462	96618	172020	188020	116610	135920	119360	375470	350540	271910	NA	NA	NA	NA	NA	NA	NA	5870.4	7153.6	NA	11386	NA	NA	74654	40656	NA	13893	NA	NA	NA	12654	20702	27746	29997	37336	53651	52979	50997	119670
MEDP1400	Carnitine C16:3	-	-	394.295	394.295	[M+H]+	C23H39NO4	B	19137	20368	18556	23038	33382	37135	15140	20585	21893	48870	31968	49168	NA	NA	NA	NA	NA	NA	NA	NA	NA	NA	NA	NA	NA	NA	NA	NA	NA	NA	NA	NA	NA	NA	NA	NA	46806	78492	130940	108270	62467
MEDP1405	Carnitine C14:0	-	-	372.313	372.313	[M+H]+	C21H41NO4	A	52266	113150	79467	123370	167770	181560	82150	141100	125820	324680	268140	198600	16519	3816.1	9915.7	14387	13221	12534	4401.7	6762.1	6783.8	12692	26340	22720	NA	43589	23744	10368	10786	10577	NA	7584.6	4981.1	10836	22290	12036	36311	54157	93227	74867	45876
MEDP1419	Carnitine C10:0	-	-	316.25	316.25	[M+H]+	C17H33NO4	A	89395	50750	54959	84277	81008	97834	59068	74832	74887	113170	121460	122710	NA	NA	NA	NA	NA	NA	NA	NA	NA	NA	NA	NA	NA	NA	NA	NA	NA	NA	NA	NA	NA	NA	NA	NA	54040	48211	95613	96613	44893
MEDP1439	Carnitine C5:0 Isomer	-	-	246.17	246.17	[M+H]+	C12H23NO4	A	13138000	14635000	10700000	7413000	10718000	12233000	13022000	14299000	11261000	14014000	9077500	9916200	648620	440020	677270	919390	573420	629540	543750	599770	502160	796200	655320	1000600	634370	168140	179470	221440	210980	216210	643380	511880	597490	367300	285600	322150	32401000	39829000	37365000	33627000	32339000
MEDP1440	Carnitine C5:0	-	-	246.17	246.17	[M+H]+	C12H23NO4	A	6819500	5199500	5572200	4282000	6731400	6478600	5893900	8021500	6376700	9670400	4896100	5522300	257370	147060	253830	365180	290510	236300	206570	249140	253010	264740	270210	486070	281510	60358	64826	113240	98013	105626	353880	215540	317230	167410	129970	129740	6085900	5672100	7545000	5832200	6762400
MEDP1442	Butyrylcarnitine	-	HMDB0002013	232.154	232.154	[M+H]+	C11H21NO4	A	26462000	30768000	18122000	9657500	11647000	15879000	20602000	18872000	25636000	12039000	8444900	9078000	2812700	1909500	2805000	3712700	3339700	4155600	1825800	2869000	1719500	3554300	2441300	4661600	767750	165880	153190	280440	187900	234170	1132400	744050	1088300	628790	698930	844000	31367000	44406000	35943000	31801000	38958000
MEDP1446	Octadecadienamide	-	-	280.264	279.256	[M+H]+	C18H33NO	B	3036400	1259300	575830	852110	856000	752110	1231500	656730	963900	476940	361250	393370	1470300	664040	979680	345930	380060	884780	894000	1093700	1783900	709010	1497800	689050	413610	1038700	500670	494800	1075700	785250	1483900	1390200	513080	1840600	991530	742530	1196800	1110000	2286500	502520	1791900
MEDP1447	Octadecyl monoenamide	-	-	282.28	281.271	[M+H]+	C18H35NO	B	13273000	5803500	3020700	3559400	4654900	3488900	6803700	3371400	5302100	2855600	1796500	1965000	7700200	2700700	3658500	1211000	1214900	3495900	3039900	4632500	6346400	3130200	8435300	3365900	2011100	3145400	2193600	2691000	5782600	4236800	7365400	7501400	2243300	8111000	4824300	3412500	6960200	5503200	11415000	2888500	7110400
MEDP1464	1,3-Diphenylguanidine	-	-	212.1	211.111	[M+H]+	C13H13N3	A	NA	11621	16853	12132	11403	9612.8	14501	NA	13627	6752.1	20106	10077	9121.9	NA	13875	7747.5	8162.3	NA	7125.1	8866	16363	13021	9240.8	16697	16841	25591	16180	29606	20875	25240.5	9604.1	22432	19409	15678	14263	15270	34826	47135	63253	68503	47651
MEDP1465	(2S,3S)-butane-2,3-diol	-	-	73.064	90.0681	[M-H2O+H]+	C4H10O2	B	5117700	4554300	4036200	3361100	2157100	2506300	4026700	3532200	5588000	2077700	415450	1021900	509490	434850	282340	495080	477150	404580	301230	369720	232910	530990	343750	422490	705160	189960	154670	238100	247380	242740	574070	316340	540450	173850	192590	179810	3462900	3969600	3038200	3618400	4547200
MEDP1466	Ureidosuccinic acid	C00438	HMDB0000828	177	176.13	[M+H]+	C5H8N2O5	B	1347100	550930	366770	647760	966520	902740	953130	1081100	841650	720070	548540	859760	151350	111530	104010	83459	133660	73602	67907	232950	81565	108580	200710	110570	170230	97654	95101	243260	140780	192020	168210	141970	306040	161010	170490	136580	3977100	3367900	5028700	3625200	2227200
MEDP1472	1-Methyl-6-oxo-1,6-dihydropyridine-3-carboxamide	-	HMDB0004193	153	152.059	[M+H]+	C7H8N2O2	B	NA	41149	35653	NA	NA	NA	NA	NA	48611	NA	NA	NA	122120	163110	153140	57409	176670	86850	74346	168420	97871	NA	70688	NA	49371	131630	167240	63500	113840	88670	36928	NA	46867	46749	33944	29483	33603	NA	63144	21795	57481
MEDP1485	2-(2-Benzothiazolylthio)ethanol	-	-	212	211.3	[M+H]+	C9H9NOS2	B	12321	14553	14645	19620	19638	14868	14401	17644	16257	18464	19845	18653	22205	17735	20383	39364	16078	20073	14879	17166	20539	24989	20941	19258	25720	58913	47817	52944	48828	50886	29247	32091	28714	31924	42069	33326	NA	NA	NA	NA	NA
MEDP1488	Symmetric dimethylarginine	-	HMDB0003334	203	202.25	[M+H]+	C8H18N4O2	A	15454000	19205000	15262000	18036000	22759000	20886000	15553000	16439000	15360000	27457000	27004000	19756000	5761600	3177700	4429100	4707300	5011800	4556100	2499700	5393300	3230400	4956500	5009800	4709900	831580	861590	605130	1457800	1425000	1441400	1195300	1134600	932560	1615600	1485000	1500400	48863000	54109000	51238000	57363000	45894000
MEDP1493	N6-methyladenosine	-	HMDB0004044	282	281.112	[M+H]+	C11H15N5O4	B	NA	NA	NA	NA	NA	NA	NA	NA	NA	NA	NA	NA	806360	404270	281140	357380	741500	398070	182640	452690	313730	418000	426100	418340	NA	NA	NA	NA	NA	NA	NA	NA	NA	NA	NA	NA	67372	64770	66839	53468	47483
MEDP1494	N-Acetyl-D-Galactosamine	C01132	HMDB0000212	222	221.09	[M+H]+	C8H15NO6	A	301460	546080	332170	317790	228060	681610	284860	402600	289490	204660	208850	339710	132750	97645	158510	99350	84537	164780	129900	115090	137120	134720	131060	115990	166740	58500	53885	73191	64730	68960.5	100250	70434	100980	75576	94712	87117	314740	432670	178970	381450	460860
MEDP1496	L-2-aminobutanoate	-	HMDB0000452	104	103.063	[M+H]+	C4H9NO2	B	39862000	43761000	44120000	30056000	38911000	37216000	43337000	38056000	41600000	42459000	39540000	41099000	19575000	18781000	20993000	24007000	20663000	18853000	17286000	20697000	18674000	23876000	23540000	22967000	24846000	18598000	16888000	21048000	20597000	20822500	23893000	19078000	23478000	22968000	23893000	28938000	36014000	35075000	28065000	32314000	35981000
MEDP1498	8-Azaguanine	-	-	153	152.11	[M+H]+	C4H4N6O	B	559110	524530	545400	313440	440350	631990	768310	387250	576670	359650	495740	436960	19171000	15357000	15808000	28712000	22329000	21574000	16541000	24410000	16284000	30131000	26529000	25949000	2243400	8765600	2913800	3745900	4125000	3935450	2024100	2522200	2720200	5165200	2813500	2494400	577910	479240	646500	524600	477380
MEDP1501	Isocytosine	-	-	112	111.1	[M+H]+	C4H5N3O	B	1906000	6002600	4753900	3436900	5895600	3691800	2655500	4284700	7597700	5277300	3583900	3491300	1284900	1640600	1687400	570780	1839100	1395500	1265300	2313200	1648300	1385100	1827200	825640	165410	2194000	1718300	1728500	2069900	1899200	1001900	581880	980400	1730200	1077600	355360	3020400	3740000	3416200	4761000	4273800
MEDP1503	N-Acetylhistamine	C05135	HMDB000013253	154	153.09	[M+H]+	C7H11N3O	B	30994000	30790000	35106000	36138000	34955000	38255000	34381000	39038000	29573000	46906000	48768000	45115000	249540	256510	238450	374650	292220	327750	365550	187300	193650	499130	393210	347470	482040	444340	397760	853980	621800	737890	894350	583120	631760	678310	912780	817400	2776600	3827100	3787700	3161200	2627000
MEDP1506	Leu-Val	-	-	231	230.163	[M+H]+	C11H22N2O3	B	82443	60053	70163	72661	31530	36071	38967	83760	84136	18255	11216	NA	12920	10350	10199	41723	36489	20633	10978	13921	4815.2	24573	16592	24248	16201	17373	21368	15943	26176	21059.5	7435.8	6808.1	8296.5	7419.7	9194.7	7477.1	53175	70902	43728	45515	67980
MEDP1507	Phenylalanyl-Asparagine	-	-	280	279.122	[M+H]+	C13H17N3O4	B	1158000	768830	606960	605820	665290	799360	512100	554900	702730	779300	744900	737190	69495	55053	42540	54612	66173	79653	57827	41010	37302	60959	56524	75186	42969	17078	15456	23595	18590	21092.5	35488	20083	45049	9539	16580	20948	154540	188310	173340	127410	136400
MEDP1508	Phenylalanyl-Methionine	-	-	297	296.119	[M+H]+	C14H20N2O3S	B	57018	124980	779170	712660	431950	255480	209340	89893	316890	553100	251050	438250	23282	12223	5637	40879	17551	13786	11686	13457	6641.6	44389	15466	39175	734820	377520	344260	432710	490700	461705	535260	503700	670150	716050	692750	832530	144730	243970	211850	155760	95757
MEDP1509	Glutamylmethionine	-	HMDB0028825	279	278.094	[M+H]+	C10H18N2O5S	B	NA	NA	NA	NA	NA	NA	NA	NA	NA	NA	NA	NA	341040	172630	179670	648210	291920	193720	103410	190070	64246	581310	200070	442360	3185600	1041100	1903700	3353600	3867500	3610550	3108800	4298300	3579200	3723000	5070100	4752500	31675	NA	NA	NA	NA
MEDP1511	Methionyl-Glutamate	-	-	279	278.094	[M+H]+	C10H18N2O5S	B	NA	NA	NA	NA	NA	NA	NA	NA	NA	NA	NA	NA	93299	46353	43839	192200	77913	52433	24282	40062	12356	158190	46748	115170	881460	299500	546370	969430	1069100	1019265	822630	1276100	1045900	984680	1475100	1238100	NA	NA	NA	NA	NA
MEDP1512	Phe-Val	-	HMDB0029008	265	264.147	[M+H]+	C14H20N2O3	B	1531700	4629000	4638300	4397200	3318900	2940600	1944600	3781200	2313900	1180400	536310	1043700	35647	14177	12026	38867	26652	29270	12019	21301	6168.4	28710	12658	28565	109580	27167	31908	39920	43059	41489.5	61197	26261	87420	24345	21306	17560	2548100	1745100	2382300	2479800	2429800
MEDP1518	Carnitine C10:0 Isomer1	-	-	316.248	315.241	[M+H]+	C17H33NO4	B	99142	71898	76363	108270	99537	123120	58503	87946	94813	147080	143050	149900	NA	NA	NA	NA	NA	NA	NA	NA	NA	NA	NA	NA	NA	NA	NA	NA	NA	NA	NA	NA	NA	NA	NA	NA	63986	62019	111140	111910	53940
MEDP1523	Carnitine C15	-	-	386.327	385.319	[M+H]+	C22H43NO4	B	30782	54714	79001	66970	87072	55296	57698	84384	57547	128680	92160	86494	NA	7198.1	NA	8732.3	5460.9	10055	8464.3	8210.1	6026.1	5595.8	10761	7307.5	NA	8297.5	15969	20338	NA	NA	8356.6	NA	NA	NA	NA	NA	32774	43096	30090	43860	41553
MEDP1524	Carnitine C16:2 Isomer1	-	-	396.311	395.304	[M+H]+	C23H41NO4	B	35470	47203	63587	81689	87067	121280	41319	62178	67136	137930	100600	126190	NA	NA	NA	NA	NA	NA	NA	NA	NA	NA	NA	NA	NA	NA	NA	NA	NA	NA	NA	NA	NA	NA	NA	NA	8220.5	14532	22999	18727	13716
MEDP1525	Carnitine C14:2:DC	-	-	398.254	397.246	[M+H]+	C21H35NO6	B	88686	157330	130930	178420	238300	299410	105120	186330	164020	415800	441890	325390	NA	NA	NA	NA	NA	NA	NA	NA	NA	NA	NA	11252	NA	98343	66965	18787	22154	20470.5	6454.4	15860	10611	22253	33202	54931	50944	90011	114950	104400	163230
MEDP1528	Carnitine C18:1 Isomer1	-	-	426.358	425.351	[M+H]+	C25H47NO4	B	829860	1339100	1458200	2303500	2736800	3094700	1646500	2321800	1760800	4843100	5850900	5072100	219130	67817	171680	204800	158150	190440	76229	142150	130850	231520	261460	241260	1493400	3987500	2335000	3814000	3689300	3751650	2268600	2860400	3494500	5684700	6987400	8389600	233220	327930	446980	434830	219960
MEDP1529	Carnitine C18:1-OH	-	-	442.353	441.345	[M+H]+	C25H47NO5	B	7082.6	10864	10516	9570.3	16985	21880	6325.5	7612.4	10276	33052	34309	30900	104030	48623	168990	62964	103760	135560	51814	20662	41418	51800	91747	64969	47101	38878	47957	67006	63586	65296	97856	482870	210320	194010	145280	183480	NA	3514.3	4068.2	3136.9	3892.8
MEDP1530	Carnitine C19	-	-	442.389	441.382	[M+H]+	C26H51NO4	B	10620	9158.3	12538	9945.8	19140	24017	6670.8	8762.6	6551.7	19330	23930	21036	92626	29685	116300	56721	72888	107740	41807	21761	29287	39464	62866	46906	45920	20376	45995	41901	37345	39623	114450	416870	129760	207340	140720	162670	NA	NA	4659.4	NA	2640.9
MEDP1531	Carnitine C18-OH	-	-	444.368	443.361	[M+H]+	C25H49NO5	B	29112	47093	33090	41074	40373	60140	21262	54268	37471	81306	56661	62739	313600	82011	321370	181980	219520	232860	67852	90168	79288	230530	184580	137350	18854	44225	41505	89654	63432	76543	49468	116000	74911	221810	206510	277560	36356	36077	56469	58147	35472
MW10000282	1-Methylpyrrolinium	C06178	HMDB0060253	-	84.0813	-	C5H10N	A	940350	957720	1152000	1087200	1334800	1424300	1009300	1044300	982330	1456600	1738200	1634500	2605400	2563700	2644200	2593900	2421600	2518700	2694100	2658500	2829300	2249700	2733700	2599000	2344200	2657300	2734000	2539100	2756900	2648000	2310300	2489900	2640600	2548100	2734800	2721700	1084800	1192300	1327200	1348500	1107100
MW10000464	2-Iminobutanoate	C20905	-	-	101.048	-	C4H7NO2	A	11617000	12743000	11642000	21466000	15271000	12984000	15189000	380480	10632000	2000500	5424700	7625800	9013200	4921800	4055000	6835600	8983800	7013100	3836600	8703100	4888500	9485500	5845700	8442100	8884700	3931600	4496400	5847700	5048600	5448150	9411900	5687300	8411000	5209000	4273400	5746400	13502000	9157600	18670000	11759000	10316000
MW10000563	Benzylamine	C15562	HMDB0033871	-	107.073	-	C7H9N	A	74466	75555	98761	135680	98479	98391	102970	13703	110890	33461	41562	35573	58511	18498	NA	39014	42922	32007	50614	67167	39954	47681	25783	47795	37547	19140	21529	36828	36378	36603	73972	15605	58842	42948	NA	39993	100700	70121	156400	94728	65129
MW10000564	N-Methylaniline	C02299	-	-	107.073	-	C7H9N	A	7694100	7257600	8085900	8669900	5032200	5987600	6451800	6492500	7339300	4015700	2885800	3716500	2710200	1973700	1666200	2927500	2440200	2027000	1397800	2472000	1331900	2732300	1932400	2546900	1649200	1226200	1051300	851580	1094200	972890	1283300	1161300	1462900	910520	827240	836610	11320000	11162000	8209700	8896800	12438000
MW10000745	3-aci-Nitropropanoate;3-aci-Nitropropionic acid	C03071	-	-	119.022	-	C3H5NO4	A	940380	2177400	3434600	1683500	1232300	2363800	2306500	1843500	2246800	1822500	3486600	1436700	NA	NA	NA	NA	NA	NA	NA	NA	NA	NA	NA	NA	NA	NA	NA	NA	NA	NA	NA	NA	NA	NA	NA	NA	NA	NA	NA	NA	NA
MW10000896	2,3,6-Trihydroxypyridine	C03458	METPA0397	-	127.027	-	C5H5NO3	A	7600600	9709600	7939700	7143600	11010000	12646000	7896300	7567900	9243000	10049000	9373500	11840000	67896	70569	50319	69764	91920	69822	51185	80300	55311	150500	87708	131080	1194000	227500	214560	205950	161870	183910	830230	355700	431280	203230	202390	228990	9200100	7512700	6895600	8805700	7092700
MW10000905	(S)-2,3,4,5-tetrahydropyridine-2-carboxylate	C00450	HMDB0059657	-	127.063	-	C6H9NO2	A	9074100	10657000	5200700	9156400	6077300	10939000	4879200	4652800	13211000	7833100	2148100	4519900	1576600	1076300	514840	543530	1202700	767490	663590	1202600	885210	426690	476440	1236600	676060	181060	182030	234160	178020	206090	487370	357460	440580	218880	202750	262930	NA	NA	NA	NA	NA
MW10000978	N-Methylhexanamide	C02722	-	-	129.115	-	C7H15NO	A	924420	914420	950470	1001900	968860	969170	948140	949080	987790	971030	947760	928320	930650	950770	929180	919540	919440	863390	938470	915280	882320	831080	850190	791590	859460	1053200	1077500	1114700	1171400	1143050	944490	966940	902390	965050	975860	1001200	937420	968970	895140	939670	906530
MW10001064	Oxalureate;Oxaluric acid;Monooxalylurea;Oxalurate	C00802	-	-	132.017	-	C3H4N2O4	A	3348500	4934000	3910200	4928500	5503100	4828400	4112400	5364400	4499700	5725800	5340800	6930900	2160200	974750	1449200	1421800	6525200	2675400	821100	1761400	990830	923550	3034200	826100	10892000	5828700	4894500	6244700	7105200	6674950	8987900	7579200	8444600	7592000	7580600	5668800	3528700	6104100	4403600	3749400	3063600
MW10001468	5-Hydroxy-2,4-dioxopentanoate	C05406	-	-	146.022	-	C5H6O5	A	33291000	42691000	44287000	41527000	42769000	40706000	41978000	44020000	42937000	47565000	44864000	47035000	13937000	10783000	12221000	10335000	8585100	8168200	7561200	11294000	9913600	10260000	12093000	9335800	5735500	2936900	2957700	4519900	4043200	4281550	5783500	4362800	6092400	6026700	4715400	5304800	40962000	41268000	35844000	39397000	38584000
MW10001588	2-Amino-4-chloro-4-pentenoic acid;(S)-2-Amino-4-chloro-4-pentenoic acid;L-2-Amino-4-chloropent-4-enoate	C04075	-	-	149.024	-	C5H8ClNO2	A	1978000	2295700	2186400	1614500	1421300	1662600	1746900	1709200	2344800	1491600	1212000	1136400	NA	NA	NA	NA	NA	NA	NA	NA	NA	NA	NA	NA	NA	NA	NA	NA	NA	NA	NA	NA	NA	NA	NA	NA	1986600	1985000	1934700	1875100	2039900
MW10001591	erythro-3-Hydroxy-Ls-aspartate;erythro-3-Hydroxy-Ls-aspartic acid;erythro-3-Hydroxy-L-aspartate;erythro-3-Hydroxy-L-aspartic acid	C03961	-	-	149.032	-	C4H7NO5	A	357840	495210	430780	551200	625740	624890	455710	479550	290630	671210	582310	411300	NA	NA	NA	NA	NA	NA	NA	NA	NA	NA	NA	NA	NA	NA	NA	NA	NA	NA	NA	NA	NA	NA	NA	NA	384250	305240	419230	357430	499900
MW10001617	Triethanolamine	C06771	HMDB0032538	-	149.105	-	C6H15NO3	A	425230	220840	249260	289240	295080	492790	294820	310030	304870	283180	287670	396650	558350	456510	577650	950620	566460	627450	452650	456800	230360	751410	510860	595390	92922	608700	356280	229530	335090	282310	95994	122710	113410	291320	215570	305890	330210	246020	420580	294090	368950
MW10001728	N-Methyltyramine	C02442	HMDB0003633	-	151.1	-	C9H13NO	A	2782400	3196800	3540100	2930500	2694400	2519600	2833900	2191400	2952900	2172100	2025900	2247000	186530	120670	116570	126350	131060	140160	97116	166920	113270	118430	169120	142030	343090	102010	98486	182530	157820	170175	339020	198700	303800	230210	223550	216120	NA	NA	NA	NA	NA
MW10002029	N-Methyl-2-oxoglutaramate	C03623	-	-	159.053	-	C6H9NO4	A	1192500	1494400	1656600	1790600	1077900	897530	1872000	302940	1256800	817590	670660	1247000	18092	44282	31933	24924	36611	56039	43123	23286	34498	31410	41984	55352	256670	116920	140160	131160	100410	115785	332440	225370	369740	123450	85740	139300	6571800	8445400	7501500	6883900	8029600
MW10002156	2-Dehydro-3-deoxy-L-fuconate	C03827	-	-	162.053	-	C6H10O5	A	2990600	5733700	6755800	8398400	9808300	5119600	1704800	3676600	7728600	7450100	3241100	3877900	3756100	5930800	5380500	15979000	10641000	13607000	6986700	5746600	2902000	11146000	5065200	23906000	51869	76552	103370	641040	259480	450260	143090	84432	64844	175990	59820	203130	8194800	7809300	13519000	11666000	6238600
MW10002157	2-Dehydro-3-deoxy-L-rhamnonate	C03979	METPA0452	-	162.053	-	C6H10O5	A	574310	516110	419710	446530	500530	668450	478220	543880	530170	615580	418950	507420	11899	22436	4771.3	19941	19045	25438	10545	22074	13825	11305	23191	14468	227100	39248	66295	122520	158120	140320	195970	105230	166560	67954	152070	250510	729640	559740	577710	611170	966780
MW10002705	(Indol-3-yl)glycolaldehyde;3-Indoleglycolaldehyde	C03230	-	-	175.063	-	C10H9NO2	A	1645800	1573600	1585200	1568800	1541100	1576400	1618800	1627600	1634700	1522500	1553800	1685000	1991000	1924600	1935600	1924700	1986000	2021800	1992900	1958900	2086700	2016400	1944600	1970500	2012500	2047700	2155900	2048400	2016200	2032300	2090200	2030400	2111700	2074600	2123800	2098400	1635600	1619800	1626400	1582100	1651400
MW10002857	N-Acetylanthranilate;2-(Acetylamino)-benzoic acid;N-Acetylanthranilic acid	C06332	HMDB32388	-	179.058	-	C9H9NO3	A	256230	256180	244030	240210	267820	252230	249650	255820	252790	245480	249020	276170	330080	290230	330250	307840	327570	318090	298300	310190	349760	311940	313130	312440	303410	311710	308200	308400	324510	316455	297260	290750	280640	329640	333580	298740	262150	247240	245080	250210	258380
MW10002868	D-Galactosamine	C02262	-	-	179.079	-	C6H13NO5	A	28845	52500	54573	71083	97324	81681	49981	99389	44464	86621	154270	95653	38957	137230	80064	94020	85420	138400	195070	59777	73866	117440	111230	96474	432130	474820	372440	541140	477060	509100	329370	289870	409000	454340	410680	517230	26129	20739	33167	40572	24429
MW10002916	D-Galactose	C00124	HMDB0000143	-	180.063	-	C6H12O6	A	273560	234320	305920	511080	433470	456390	310910	483040	364990	683530	1033300	633830	335400	258670	300050	202660	192490	291410	299570	302890	346880	197660	290030	172910	99783	97963	82454	73594	106090	89842	111040	150870	97912	70665	105920	74090	277050	216770	334140	295670	277700
MW10002991	L-Threo-3-Phenylserine	C03290	HMDB02184	-	181.074	-	C9H11NO3	A	290340	328090	294130	380830	351220	313660	331990	393810	320260	396200	290340	341780	12603	7282.9	3101	11113	9663.9	9230.6	8257.7	11130	8655.5	13124	14647	10684	22747	11760	10260	12446	10808	11627	30377	21270	32992	15385	14052	20171	89329	106670	112170	106500	132340
MW10003327	4-Hydroxy-2-oxo-heptanedioate;4-Hydroxy-2-ketopimelate;4-Hydroxy-2-oxoheptanedioic acid;4-Hydroxy-2-oxoheptanedioate	C05601	-	-	190.048	-	C7H10O6	A	19670000	21477000	22943000	17260000	12515000	13585000	19854000	18787000	23156000	22160000	8851900	11097000	NA	NA	NA	NA	NA	NA	NA	NA	NA	NA	NA	NA	441720	NA	NA	NA	NA	NA	219370	116710	NA	NA	NA	NA	17968000	19654000	15992000	20106000	17306000
MW10003351	2,6-Dimethyldeca-2,4,6,8-tetraenedial	C21078	-	-	190.099	-	C12H14O2	A	1113600	1080400	960740	1002400	886620	1027200	1110100	1108400	1067100	1202500	1082700	1106100	855250	730020	845220	778450	848550	787600	834090	868380	924770	919660	788170	985910	891080	866900	916870	818390	845330	831860	822110	896950	927360	869850	739770	950500	1289400	1214900	1105900	1246200	1037600
MW10003388	2,5-Diketogluconic acid	C02780	-	-	192.027	-	C6H8O7	A	45252	60662	70181	108540	85842	144690	101170	114870	77609	109650	169680	121310	8579.7	25925	37728	32536	34261	22978	36780	20010	31949	37354	14699	57380	508350	250030	263200	330260	440410	385335	441520	444810	658790	529250	675160	659370	537640	387780	810230	391420	348360
MW10003707	gamma-Glutamyl-beta-aminopropiononitrile	C06114	HMDB0060477	-	199.096	-	C8H13N3O3	A	8034200	8789600	8568900	13530000	9862500	8378100	10264000	569850	6977600	1546900	4343500	5333300	5370200	2380300	2339800	4809700	5734300	4010000	1937600	5379600	2723900	5475800	3080600	5251200	5507000	2065700	2804000	3380200	2815500	3097850	6168500	3045100	4884600	2555200	2567700	3303300	9640000	6396100	10658000	7610700	6417200
MW10003712	Ecgonine methyl ester	C12448	HMDB0006406	-	199.121	-	C10H17NO3	A	373120	412230	290710	299120	187290	228460	240450	200020	292890	199630	137950	171070	25726	13334	13653	8208.5	13832	12628	14750	14972	19073	6243.2	11081	13403	36787	9270.7	9580.1	15740	18306	17023	37053	29996	27613	19130	16596	18743	1972000	1633100	1660700	1509300	2287500
MW10003987	3-Oxalomalate;3-Oxalomalic acid	C01990	-	-	206.006	-	C6H6O8	A	162080	136000	113020	125380	130670	123960	141570	123210	128320	106570	89760	113820	NA	NA	NA	NA	NA	NA	NA	NA	NA	NA	NA	NA	NA	NA	NA	NA	NA	NA	NA	NA	NA	NA	NA	NA	147340	114430	135330	187010	155580
MW10004391	3-Methylindolepyruvate	C05644	METPA0632	-	217.074	-	C12H11NO3	A	248990	318650	308250	434560	369400	370160	231420	101380	236890	509660	347390	379580	86699	54906	50320	53579	14051	33044	75520	40685	32384	39018	33349	24210	NA	NA	NA	NA	NA	NA	NA	NA	NA	NA	NA	NA	130260	534720	203260	216930	119190
MW10004688	4-Hydroxy-4-(methylnitrosoamino)-1-(3-pyridinyl)-1-butanone	C19566	HMDB0062404	-	223.096	-	C10H13N3O3	A	143480	161690	125520	135930	132730	147530	150000	135030	126550	152980	139470	176560	196200	230900	263850	261430	242520	235840	233660	239390	226610	253010	203730	235640	203560	246410	205690	227930	201160	214545	142990	164350	238360	204320	184990	148270	201120	191960	207280	200110	262730
MW10004712	5-Hydroxykynurenine;5-Hydroxy-L-kynurenine	C05651	HMDB12819	-	224.08	-	C10H12N2O4	A	3949100	4222200	944150	2597700	2836800	4210300	1467000	8484600	5114700	3411100	541320	770170	95517	842310	364630	NA	NA	NA	NA	58055	NA	NA	NA	NA	NA	NA	NA	NA	NA	NA	NA	NA	NA	NA	NA	NA	1468200	2925200	1080200	1427900	2629000
MW10004742	4-Amino-4-deoxychorismate;ADC	C11355	-	-	225.064	-	C10H11NO5	A	4413400	4254500	4545100	4925700	4474300	4577100	4662100	4735900	4358700	4924500	4823400	4609500	7107900	7366100	7070200	6798000	7185600	6880600	6958700	7987500	8001600	7865800	7774400	7451300	7652200	7351800	7881300	7032800	7905600	7469200	7182300	8080800	7365400	7224300	7479100	6602500	6126800	5078300	5428300	5476500	5386300
MW10004756	alpha-[3-[(Hydroxymethyl)nitrosoamino]propyl]-3-pyridinemethanol	C19580	HMDB0062444	-	225.111	-	C10H15N3O3	A	3817600	4330800	4895100	4194000	4437000	3596000	4225600	3743700	4208100	3531600	4486000	4503800	658070	338180	462130	554240	688510	513150	553260	762670	516370	552640	631850	536910	1110200	453680	527950	722840	514830	618835	1154300	866000	762710	813950	809950	818230	NA	NA	NA	NA	NA
MW10004820	L-Arogenate	C00826	-	-	227.079	-	C10H13NO5	A	3641900	4014400	4361900	4195300	3775400	4345500	4097000	3795800	4035300	3935700	4625400	4153500	5554000	5190500	5169400	6342400	6156500	6108700	5085300	6264300	4924400	6774800	6447400	6540700	11739000	9552100	10486000	10087000	10675000	10381000	12614000	10443000	12523000	10446000	11188000	11691000	5608800	4363200	4621500	4476800	4523500
MW10004872	Traumatic Acid	C16308	HMDB0000933	-	228.136	-	C12H20O4	A	17072	14184	19261	21102	19698	25070	14216	22312	13822	30450	21451	20883	25315	29988	25612	21590	27102	32097	25273	34324	21655	21664	16669	29951	10687	17783	10259	14204	15984	15094	13276	12979	18257	11767	11497	19726	49005	34550	70019	34273	29110
MW10005084	Confertifoline	C09376	-	-	234.162	-	C15H22O2	A	6898100	6317400	6534200	6318200	6580800	6255100	5870400	6612000	5979200	6357300	6567500	6149600	5268600	4957100	4987600	5237800	5205500	5000000	4815500	5311400	5256900	5154100	5367300	5470300	3654400	3706900	3995600	3877400	3925400	3901400	3826500	3860400	3408000	3633500	3389000	3430100	5923800	6600500	6591200	6239700	6207300
MW10005423	gamma-Glutamyl-beta-cyanoalanine	C05711	HMDB0060478	-	243.086	-	C9H13N3O5	A	5537300	6035900	6048200	5003100	7535600	6976100	5665900	6272300	5846100	6369500	6904800	7061000	2131900	7440800	3547700	3020100	2246900	5075200	10881000	2034500	3205600	2588500	3555900	2732800	8794800	15790000	12950000	13381000	11146000	12263500	9117300	8698700	9793600	9783200	9525600	10302000	1684000	862620	1226900	1775300	1252300
MW10005508	beta-Alanyl-L-arginine	C05340	HMDB0060441	-	245.149	-	C9H19N5O3	A	177050	101450	110480	142950	69921	70512	195190	122850	272660	72399	48512	99999	1648800	1448900	1234900	2299600	1463500	1301800	1128100	1463000	856140	1686200	1422300	1562200	1453100	756900	719050	742120	816110	779115	1055500	877340	1154900	592800	632090	533560	116080	123100	55693	83736	92455
MW10005521	Isopentenyl pyrophosphate	C00129	HMDB0001347	-	246.006	-	C5H12O7P2	A	550020	549890	445030	473410	457150	414000	576080	725070	574790	700350	989040	704290	12798000	11948000	11348000	11701000	15231000	12074000	12211000	13145000	12374000	11549000	14187000	13085000	12627000	14656000	17188000	14329000	13318000	13823500	15609000	12951000	16728000	14023000	16753000	11728000	949790	1247800	947510	1138000	1077100
MW10005624	3-Dimethylallyl-4-hydroxyphenylpyruvate	C12456	-	-	248.105	-	C14H16O4	A	5031.7	NA	18902	6087.4	7915.3	6648.1	9175.6	5427.9	9672	13901	13222	12964	47737	39458	43051	42437	32550	40852	36286	23202	28841	29191	35151	42497	19889	59454	57957	51483	47662	49572.5	34123	35865	41591	59847	52168	49871	86006	92489	142070	128230	81055
MW10005796	Juvenile hormone III acid;Juvenile-hormone-III carboxylate;(2E,6E,10R)-10,11-Epoxy-3,7,11-trimethyldodeca-2,6-dienoate	C16504	-	-	252.173	-	C15H24O3	A	4629.8	6106.3	8197.4	3409.1	6092.1	4558.9	6443.6	5772.3	2630.3	6217.7	5367.1	10788	NA	3811.5	2155.2	NA	NA	3990	4677.3	NA	2550.4	3318.2	NA	2807.7	32950	27183	25295	28465	29696	29080.5	24202	30799	25998	31710	37597	32623	4871.4	3144.1	NA	NA	NA
MW10006011	3-Dehydro-D-glucose 6-phosphate	C20668	-	-	258.014	-	C6H11O9P	A	55519000	60966000	53311000	45672000	53181000	51141000	53610000	50554000	58451000	43287000	37517000	41312000	4898400	3457700	3614600	2035300	1987500	1701100	1483800	2918000	2985000	2017500	2542000	1430200	787070	154400	189580	408290	245990	327140	723400	498210	554100	390980	290150	496500	68109000	73809000	66297000	62639000	66476000
MW10006147	Biotin sulfoxide	C20386	-	-	260.083	-	C10H16N2O4S	A	67619	66700	55598	57934	60375	54811	67266	56148	64920	50002	59006	49869	68022	58171	65892	65303	86048	59110	70480	67043	78777	81630	79071	76544	76892	70377	97533	84240	71504	77872	82740	74861	62039	77607	72453	84510	72024	74686	74066	80297	71363
MW10006322	5'-Dehydroadenosine	C11500	-	-	265.081	-	C10H11N5O4	A	6913000	5103200	5697900	6415300	3522200	2848200	7483000	5065400	5983000	3724900	833050	1095700	NA	NA	NA	NA	NA	NA	NA	NA	NA	NA	NA	NA	173610	NA	NA	NA	NA	NA	NA	36470	NA	NA	NA	NA	4528400	3461600	2892000	4413700	4974700
MW10006382	(2E,6E)-10,11-Epoxy-3,7,11-trimethyltridecadienoic acid	C04834	-	-	266.188	-	C16H26O3	A	135700	171790	169010	161050	172180	180320	156270	175950	115170	205640	187760	246190	765240	931630	881250	960250	1116900	1154800	1349100	987210	1338300	1766900	1005800	1038200	10424000	8254800	7025700	11134000	9204100	10169050	7464200	6504700	10179000	11355000	9008200	8387000	68239	58141	73768	71166	66494
MW10006527	Genistein	C06563	HMDB0003217	-	270.053	-	C15H10O5	A	45776	61206	142730	179220	135390	262930	60823	63953	66592	716950	165940	193650	4796500	3435000	2436400	1857700	2237500	2849900	3233300	1622100	1180800	1238600	1589600	2243600	56870	56112	33155	65138	27308	46223	188600	200390	265260	42419	11476	12094	NA	NA	NA	NA	NA
MW10006662	7-(3-Methylbut-2-enyl)-L-tryptophan	C19767	-	-	272.152	-	C16H20N2O2	A	686390	722240	772110	653260	538760	530120	645240	228410	549060	435070	462200	563270	612180	315870	242650	246220	274630	314800	255880	474640	430660	303190	292340	230370	1074000	1343700	1160300	1200900	1233600	1217250	1119100	1093100	1052300	1091900	1003700	873980	NA	NA	NA	NA	NA
MW10006946	Crepenynate;(9Z)-Octadec-9-en-12-ynoate;(Z)-9-Octadecen-12-ynoic acid;Crepenynic acid	C07289	-	-	278.225	-	C18H30O2	A	17974000	18807000	19174000	19222000	18751000	18181000	18408000	18284000	17746000	17949000	18068000	17695000	17457000	14986000	15054000	14089000	14876000	14110000	13231000	14002000	15035000	13455000	14739000	13835000	13984000	13919000	14693000	14381000	14140000	14260500	14538000	14317000	13739000	13597000	13373000	13788000	16990000	18372000	18132000	17946000	17181000
MW10007004	Bovinic acid	C04056	HMDB0003797	-	280.24	-	C18H32O2	A	4601700	1955200	7338000	4114500	3347900	3023500	2864000	3703900	3372300	4760200	2000300	4367700	2437900	4878100	1554300	2335500	1773900	2786800	5072300	2537200	2172800	2346600	1947200	2951100	6092400	9618300	5859000	1627100	8323400	4975250	4596500	5623300	7653500	9122100	8692400	8483800	275840	235940	528940	472430	541230
MW10007012	9-Riburonosyladenine	C11501	-	-	281.076	-	C10H11N5O5	A	NA	NA	NA	NA	NA	NA	NA	NA	NA	NA	NA	NA	617920	591370	543570	280700	949320	627310	373020	768590	641180	583710	522430	390430	NA	NA	NA	NA	NA	NA	NA	NA	NA	NA	NA	NA	21258	21929	31614	NA	24858
MW10007094	Brevianamide F;Cyclo(L-Trp-L-Pro)	C20563	-	-	283.132	-	C16H17N3O2	A	25005	30297	36670	48506	49441	46900	63298	39167	41743	52255	41355	41229	3011600	2554500	2842500	17773000	2679300	6920800	3014900	799110	1184200	11917000	3870700	8857700	14779	18853	17944	24215	22062	23138.5	12316	12639	10792	18397	16124	37541	12832	14101	17870	14298	17732
MW10007115	Glycitein	C14536	HMDB0005781	-	284.068	-	C16H12O5	A	108980	149670	291480	409110	344670	530510	169210	158970	186590	958910	375330	411190	13455000	12698000	6676500	17748000	15155000	10002000	5146600	4728800	3208700	6908600	11848000	9332000	176060	217960	119490	208880	82524	145702	554790	598610	1008700	153870	33868	45290	NA	NA	4394.9	NA	NA
MW10007159	(10S)-Juvenile hormone III diol	C16505	-	-	284.199	-	C16H28O4	A	48996	24816	29145	34951	22533	49757	40012	31797	36944	26946	23547	29830	36296	31245	41146	43827	50034	45022	42027	39020	35084	43135	31927	48996	34799	47452	41352	38643	36505	37574	33126	40266	30633	44776	47061	23734	38130	50122	24361	24319	27145
MW10007218	Luteolin	C01514	HMDB0005800	-	286.048	-	C15H10O6	A	NA	NA	NA	NA	NA	NA	NA	NA	1953.3	6502.3	4061.3	4590.2	1350200	1981700	607370	685270	1525100	402310	71902	56148	56878	34657	1758900	251600	NA	NA	NA	NA	NA	NA	NA	NA	NA	NA	NA	NA	NA	NA	6714.8	3365.4	NA
MW10007244	N-Glucosylnicotinate	C03003	-	-	286.093	-	C12H16NO7	A	2688300	2854400	2976300	2977900	3121000	2966400	3004000	2864400	2800300	2704000	3053300	3123900	4244100	3627500	3535500	4686700	4290700	3915400	3376200	4773400	3168400	4798500	4180100	4829900	3223900	2762400	2562800	2070400	2237500	2153950	2688600	2422000	2902400	1907100	2009100	1871100	3273100	3108300	3415700	3626300	2764200
MW10007251	Salicin	C01451	HMDB0003546	-	286.105	-	C13H18O7	A	48123	231120	59556	45373	42183	41609	123400	42538	152970	41812	7511	16754	NA	NA	NA	NA	NA	NA	NA	NA	NA	NA	NA	NA	17572	NA	NA	NA	NA	NA	6703.5	13406	NA	NA	NA	NA	72222	98563	93306	101300	130690
MW10007467	D-altro-D-manno-Heptose	C07836	-	-	290.04	-	C7H15O10P	A	NA	NA	NA	NA	NA	NA	NA	NA	NA	NA	NA	NA	1330300	1145900	1430300	1123200	1286900	1803200	2399900	1252700	1703000	1159800	1262100	1067900	24714000	16743000	22041000	20564000	20326000	20445000	23309000	27551000	24465000	28932000	20215000	27110000	NA	NA	NA	NA	NA
MW10007493	N-Succinyl-LL-2,6-diaminoheptanedioate;N-Succinyl-LL-2,6-diaminopimelate;N-Succinyl-L-2,6-diaminoheptanedioate;N-Succinyl-L-2,6-diaminopimelate	C04421	HMDB12267	-	290.111	-	C11H18N2O7	A	45334	67410	140070	NA	173190	106460	NA	56900	NA	110070	172250	145080	NA	NA	NA	NA	NA	NA	NA	NA	NA	NA	NA	NA	NA	NA	NA	NA	NA	NA	NA	NA	NA	NA	NA	NA	1131900	882060	614550	413760	1216500
MW10007611	(2'E,4'Z,7'Z,8E)-Colnelenic acid	C16320	HMDB0030996	-	292.204	-	C18H28O3	A	4534.4	2622.9	2639.5	3355.1	3039.3	3384.8	2368.2	2045.1	1913.5	2437.2	2124.8	3535.6	6636.7	7975.9	7881.5	7954	6363.9	7955.4	9689.6	11943	11628	9193.4	9320.7	7340.9	10242	9345.3	9629.4	8251.8	8397.8	8324.8	9771.9	8983.1	8813	12706	11540	11843	5227.1	5630.9	4815	4163.3	4612.9
MW10007630	S-(Indolylmethylthiohydroximoyl)-L-cysteine	C16518	METPA1311	-	293.083	-	C13H15N3O3S	A	NA	NA	NA	NA	NA	NA	NA	NA	NA	NA	NA	NA	NA	NA	6271.1	5682	2401.6	3912.7	7306.1	5392.9	6326.4	6585.3	5301.6	6172.7	605420	620770	502010	374480	436390	405435	322510	253250	285830	379230	333870	248900	NA	NA	NA	NA	NA
MW10007665	6-Tuliposide B	C21186	-	-	294.095	-	C11H18O9	A	4251200	4594300	6164900	4373600	3508300	4250100	5379200	5579400	4909900	4973400	6770400	4757000	40665	42704	29662	78291	64243	69298	57821	73701	29422	107620	92074	85741	45819	12107	10973	64635	18810	41722.5	92283	86082	80785	47586	45102	69828	NA	NA	NA	NA	NA
MW10007709	Prunasin	C00844	HMDB0034934	-	295.106	-	C14H17NO6	A	138500	148090	74219	56229	87635	98747	44977	72685	120170	63460	43297	49658	40054	21007	14849	27174	32248	27063	18052	21747	16237	21605	29872	34519	NA	NA	NA	NA	NA	NA	NA	NA	NA	NA	NA	NA	4743.6	10131	12705	5850.1	5656.6
MW10007863	18-Hydroxyoleate	C19616	-	-	298.251	-	C18H34O3	A	36128	24921	66378	33780	36151	48366	37392	41387	35294	65448	34772	41213	658740	312670	292220	265550	256100	476760	315270	322490	216540	364120	139190	263580	17643	10169	25097	24716	30377	27546.5	10701	19681	21221	35515	20496	32501	22498	32571	41613	43433	22294
MW10007879	D-4'-Phosphopantothenate	C03492	HMDB01016	-	299.077	-	C9H18NO8P	A	302380	258470	581180	590110	448700	381670	564880	364880	479670	575840	578300	886200	85484	NA	133010	NA	NA	NA	NA	NA	NA	NA	NA	NA	NA	NA	NA	NA	NA	NA	NA	NA	156180	NA	NA	NA	98321	124700	162800	280770	240640
MW10007928	beta-D-3-Ribofuranosyluric acid	C05513	HMDB29920	-	300.071	-	C10H12N4O7	A	161070	200080	191100	184880	166470	212900	236120	306420	166180	273000	286900	195020	454700	1208000	987410	1458100	1150800	474420	563100	1020800	477920	1271300	806170	1392300	246860	155240	149520	221360	325780	273570	996390	438760	651270	438690	379400	520500	145300	165440	242160	226320	175940
MW10008048	Quercetin	C00389	HMDB0005794	-	302.043	-	C15H10O7	A	14136	15314	13673	18884	9346.6	9776.7	15033	6889.8	12203	19206	7965.3	11915	591690	997330	490030	367950	158480	252190	189540	65284	80633	38934	631740	167150	NA	6719.2	4776	6952.1	4301.6	5626.85	17129	25680	15603	2733.7	NA	NA	NA	NA	NA	NA	NA
MW10008298	Phenyl 5-phospho-alpha-D-ribofuranoside	C20726	-	-	306.05	-	C11H15O8P	A	65116	62873	57340	84455	68418	48447	58910	104670	58553	67041	71858	75039	180720	178000	187610	190720	175890	211480	189900	214230	190440	154000	205650	175500	183890	207760	214310	201820	229070	215445	119110	143380	181130	185300	153850	132080	68088	29323	33471	54929	38690
MW10008513	13(S)-HpOTrE	C04785	-	-	310.214	-	C18H30O4	A	114560	150460	135020	149660	148510	139980	141470	144290	147960	141400	125660	137880	142390	143710	137530	109900	125780	137620	133290	143930	153260	152440	154290	133320	120970	154280	131250	153810	134030	143920	151720	137360	146580	135750	186650	138580	132820	173730	140610	158290	156330
MW10008661	5'-Phosphoribosyl-N-formylglycinamide	C04376	HMDB0001308	-	314.052	-	C8H15N2O9P	A	NA	NA	NA	NA	NA	NA	NA	NA	NA	NA	NA	17848	819860	2478900	1797400	1530000	1258700	1899900	4699100	1015300	1357600	1614600	1779200	1211700	2501600	3539400	2346900	1673400	1291300	1482350	2583400	1896100	2275400	3352400	2559500	3112000	NA	NA	NA	NA	NA
MW10008692	7,8-Dihydropteroic acid	C00921	HMDB0001412	-	314.113	-	C14H14N6O3	A	292610	647700	302480	314240	168390	285450	234220	188590	256130	80358	47992	71938	33449	22109	13229	65995	21316	17622	14963	34077	6895.9	27699	17940	24657	15857	1689.6	9886.5	3038.1	769.08	1903.59	5324	4959.7	11386	6450.6	5783.1	6685.3	512700	998170	426270	359200	607420
MW10008879	Phytosphingosine	C12144	HMDB0004610	-	317.293	-	C18H39NO3	A	57885	59709	60870	55999	54653	57549	54932	59044	57057	68331	59138	62120	59580	55129	58849	54341	58941	54784	58841	62376	55971	57897	49869	53852	60233	59371	69013	54188	63619	58903.5	60463	61627	53261	57892	60538	55524	64198	63007	55448	56564	60057
MW10009255	6,7-Dimethyl-8-(1-D-ribityl)lumazine	C04332	HMDB03826	-	326.123	-	C13H18N4O6	A	1345700	1719600	1117500	423230	140520	210860	1296100	252840	1767100	354300	20831	171240	NA	NA	NA	NA	NA	NA	NA	NA	NA	NA	NA	NA	44011	NA	NA	NA	NA	NA	46697	18283	21132	NA	NA	9229.2	10991	7693.7	7863.5	9032.4	NA
MW10009592	S-(Hercyn-2-yl)-L-cysteine S-oxide	C20994	-	-	333.123	-	C12H21N4O5S	A	53757	65737	55008	60617	51316	49384	54539	58543	52265	68695	75087	63384	NA	NA	NA	NA	NA	NA	NA	NA	NA	NA	NA	NA	NA	NA	NA	NA	NA	NA	NA	NA	NA	NA	NA	NA	108770	162290	166200	175200	157700
MW10009626	Glutathione episulfonium ion	C14874	HMDB0060479	-	334.107	-	C12H20N3O6S	A	1011800	994700	1221500	697070	601760	673670	945050	769220	892480	717280	599260	542470	44001	20871	31440	33395	26289	26653	20078	27450	24044	40555	34938	42760	38104	6857.6	3808.5	24965	11678	18321.5	66758	49376	60462	39785	34198	39529	725830	839410	766100	959360	814830
MW10009674	S-Formylglutathione	C01031	HMDB0001550	-	335.079	-	C11H17N3O7S	A	3685900	4367500	4419700	4000700	4868500	5202600	5718100	7143000	6194600	5392100	2913200	4843000	8595.4	10084	8303.1	13583	12315	18186	13533	13624	14388	22101	9599.1	47868	632950	1084900	1422800	924650	897510	911080	1855100	1729400	1311200	1000100	1447100	794500	2152500	2421300	2507500	2554800	2750800
MW10009760	Indole-3-acetyl-beta-1-D-glucoside;1-O-(Indol-3-yl)acetyl-beta-D-glucose	C04197	-	-	337.116	-	C16H19NO7	A	46384	93140	152920	87491	49847	42390	109910	9156.5	58390	31343	25958	57648	125140	72158	47510	100680	63984	89340	56927	58325	47453	113470	53243	71700	114150	72750	59300	120170	77913	99041.5	125320	160790	170650	77294	70302	74584	95716	73932	156830	94017	57419
MW10009913	S-[2-(N7-Guanyl)ethyl]-N-acetyl-L-cysteine	C14877	METPA1183	-	340.095	-	C12H16N6O4S	A	634370	646620	672720	632880	708410	720500	665710	651570	688970	686170	772390	654050	996030	905100	965160	1116400	1054800	974300	855650	1204900	809120	1186700	1012200	1225100	851720	804230	714910	579280	647310	613295	656300	595770	694340	474450	508520	456760	764070	692370	825140	788120	613640
MW10009921	Sophoraflavanone B	C18023	-	-	340.131	-	C20H20O5	A	NA	NA	5862.7	8736.3	4616.4	15746	3914.4	7118.1	5960.9	34770	4698.1	3811.3	194570	273270	127300	7668.9	66076	124360	94103	8671.3	43159	20599	21182	66482	15581	40915	59477	28342	30455	29398.5	18274	18620	10532	22481	13375	15391	18155	19157	154970	30944	15935
MW10009999	Isomaltose	C00252	HMDB02923	-	342.116	-	C12H22O11	A	5770500	3538000	2969500	3274600	4207300	5031800	4769000	4172300	8212600	3747200	2800500	6461500	15335	24830	21077	38015	15334	36629	14227	7408.1	32529	16129	20042	30064	42286	NA	10515	228830	77082	152956	62134	7905	24868	12299	54081	140480	766860	2788900	1151800	1753900	2107300
MW10010019	Melibiose	C05402	HMDB0000048	-	342.116	-	C12H22O11	A	2287400	2450000	1930800	2205700	2043900	1779000	1797200	2192600	1703100	2087200	1868800	3227300	NA	NA	NA	NA	5729.6	NA	NA	NA	NA	4039.6	NA	NA	195040	NA	14317	65733	58956	62344.5	249400	84711	111870	24347	94317	229490	2588800	4516200	3188500	3827500	3009600
MW10010380	N-Acetyl-4-O-acetylneuraminate	C04015	HMDB00796	-	351.116	-	C13H21NO10	A	1700000	1317900	1376300	1692300	886370	1133600	1416600	155260	604130	767270	633680	1177200	13806	17173	6566.8	51342	28697	38825	10060	23323	13736	102840	39583	103930	174560	44404	43919	147480	86788	117134	307300	325900	478670	312110	370210	506780	675500	718450	1298400	1386700	1009700
MW10010408	Tryprostatin B	C20512	-	-	351.195	-	C21H25N3O2	A	19575	NA	1482.7	4190.6	8275.8	2947.5	NA	135400	71285	125970	32304	39092	NA	NA	NA	NA	NA	NA	NA	NA	NA	NA	NA	NA	NA	NA	NA	NA	NA	NA	NA	NA	NA	NA	NA	NA	NA	NA	NA	NA	NA
MW10010523	Scopolin	C01527	-	-	354.095	-	C16H18O9	A	4245100	4871600	5350900	10194000	8557900	11070000	3658400	11108000	6823700	13247000	17590000	24044000	110340	130090	56786	3520000	405790	239330	158690	162530	191960	625510	221900	759300	289050	84583	93150	180210	169470	174840	367710	293490	233030	462290	685430	911120	2153000	2497300	2217800	2368300	2262200
MW10010565	Thiamphenicol	C12853	-	-	355.005	-	C12H15Cl2NO5S	A	5167700	4805100	4814700	4315700	3738300	3999500	4078200	4273100	4842500	3397000	1871700	2724200	961600	1093000	728480	931920	750370	843990	937780	729150	562900	683660	574470	801780	1430800	771520	737760	707560	701080	704320	800490	634500	919460	489800	522560	487310	NA	NA	NA	NA	NA
MW10010592	1-Feruloyl-D-glucose	C17759	-	-	356.111	-	C16H20O9	A	40947	75882	63405	74701	50891	47034	93884	33340	72269	49944	51888	65090	34077	43204	20029	40257	41239	37632	53943	29612	14132	35829	19032	44952	NA	NA	NA	NA	NA	NA	NA	NA	NA	NA	NA	NA	524080	663560	1081100	523840	932680
MW10010879	delta-(L-2-Aminoadipyl)-L-cysteinyl-D-valine	C05556	-	-	363.146	-	C14H25N3O6S	A	1180900	1178000	998370	1340800	835360	1021300	1044600	1052700	1232400	859000	702050	584750	495120	344730	330140	465790	465420	356240	282240	431790	238350	458580	329780	505690	2906200	957240	1156900	1438200	1412800	1425500	2003500	1369000	2153200	1304000	1571800	1705000	1215800	993720	929290	945990	1283800
MW10010910	(10S)-Juvenile hormone III diol phosphate	C16507	-	-	364.165	-	C16H29O7P	A	157800	185390	217860	162110	247520	204030	205490	207320	152160	249430	269590	250270	6463	NA	NA	10233	4952	7745.1	8029.9	7166.5	5555.1	5228.3	15132	6719.4	NA	NA	NA	NA	NA	NA	4710.2	3606.4	NA	NA	NA	5745.8	934100	1092500	1049900	875400	1272700
MW10010949	Phosphoribosyl formamidocarboxamide	C04734	HMDB0001439	-	366.058	-	C10H15N4O9P	A	NA	NA	NA	NA	NA	NA	NA	NA	NA	NA	NA	NA	728880	1412400	1640700	930080	1041600	1106300	844700	896860	748540	755150	1551500	882390	NA	20119	52883	16712	51030	33871	NA	NA	NA	NA	NA	NA	NA	NA	NA	NA	NA
MW10011324	Riboflavin reduced	C01007	HMDB01557	-	378.154	-	C17H22N4O6	A	44003	62117	50791	49581	52297	55866	62872	68944	72141	52340	55305	59508	NA	NA	NA	NA	NA	NA	NA	NA	NA	NA	NA	NA	NA	NA	NA	NA	NA	NA	NA	3076.2	NA	NA	NA	NA	341400	399890	454140	361800	354930
MW10011413	2-Amino-5-formylamino-6-(5-phospho-D-ribosylamino)pyrimidin-4(3H)-one	C15563	-	-	381.069	-	C10H16N5O9P	A	11316	9600.8	NA	11599	11192	NA	NA	9148.5	NA	7501.6	10350	18924	1020800	1169400	1268500	650570	1480300	784750	644290	1453600	1040000	760510	1200900	728000	226350	1153600	1028500	395290	646070	520680	213170	308250	252260	228800	201610	164740	9587.2	NA	NA	6585.1	14549
MW10011432	Sphinganine 1-phosphate	C01120	HMDB0001383	-	381.264	-	C18H40NO5P	A	NA	NA	NA	NA	NA	NA	NA	NA	NA	NA	NA	NA	239750	518760	383460	285950	227100	375500	386960	290330	283780	533170	276370	271130	502330	466990	454280	417750	546780	482265	383050	364240	498650	438100	487720	320190	NA	NA	NA	NA	NA
MW10011496	1-O-[2-(Acetylamino)-2-deoxy-alpha-D-glucopyranosyl]-D-myo-Inositol;1-(2-Acetamido-2-deoxy-alpha-D-glucopyranosyl)-1D-myo-inositol	C19784	-	-	383.143	-	C14H25NO11	A	566080	579910	668050	285180	274410	271530	699460	678400	607830	427200	741750	552660	NA	NA	NA	NA	7676.9	NA	12847	18966	NA	NA	11756	8421.6	NA	NA	NA	NA	NA	NA	NA	NA	NA	NA	NA	NA	NA	NA	NA	NA	NA
MW10011517	Acetyl-maltose	C02130	-	-	384.127	-	C14H24O12	A	742670	709850	744180	563310	970910	1033600	2824200	2114000	1051600	1361000	6989000	1536800	452590	151320	209450	520130	329660	408210	322920	301180	235020	465350	305410	559760	11248000	2277400	2120200	6438400	4030800	5234600	9474000	5359700	10998000	6082500	5741100	8805200	19171000	12670000	36935000	16452000	26864000
MW10011543	5a-Cholesta-7,24-dien-3b-ol	C05439	HMDB0006842	-	384.339	-	C27H44O	A	315970	315360	312730	315440	318280	250060	273320	284540	269680	238810	255670	243440	239460	270400	209590	203660	228590	235820	243140	269680	301050	268940	286640	274010	285350	264330	317650	276500	281270	278885	264700	264290	302580	270820	283520	288050	292810	294970	294730	296870	304710
MW10011737	3alpha,12alpha-Dihydroxy-5beta-chol-6-enoate	C11637	-	-	390.277	-	C24H38O4	A	15492	18507	16565	24188	23692	35629	16037	25495	15696	21132	33040	24984	46092	29821	12511	68656	39366	38016	19146	29264	23317	75773	26520	26527	63680	243970	194160	139690	154070	146880	68077	61300	77163	81761	125660	117440	NA	NA	NA	NA	NA
MW10011850	Ergosta-5,7,22,24(28)-tetraen-3beta-ol	C05440	-	-	394.324	-	C28H42O	A	33437	34038	38191	21090	40522	37820	8036.4	10915	28709	45040	20840	56330	3605100	3298500	3405900	3788800	3151900	4326100	6073800	7625700	5868700	6768100	8801600	4967900	652050	689440	555950	671390	531200	601295	494140	487980	512300	505820	450900	404360	138300	135600	162380	184120	74681
MW10011952	Fecosterol;24-Methylene-5alpha-cholest-8-en-3beta-ol	C04525	-	-	398.355	-	C28H46O	A	476830	432940	405930	409510	382900	408130	373110	371820	417920	381520	374110	357250	319910	340250	327610	338700	359370	350960	349450	383080	362920	357480	386580	405500	375890	396420	394920	392360	365530	378945	351640	341460	362860	327250	361410	381930	439230	415640	410750	386120	453460
MW10011981	S-Acetylphosphopantetheine	C03725	-	-	400.107	-	C13H25N2O8PS	A	NA	NA	NA	NA	NA	NA	NA	NA	NA	NA	NA	NA	NA	NA	150420	NA	NA	14757	45056	NA	34847	NA	NA	15360	46947	69202	128670	87511	99781	93646	223960	409660	142060	389470	466430	164970	NA	NA	NA	NA	NA
MW10012304	Delta 8,14 -Sterol	C11508	HMDB0006928	-	410.355	-	C29H46O	A	270770	311910	252700	393900	287210	239520	310350	301360	277960	290500	266170	250840	334030	285660	281470	245650	310210	373980	271520	337120	312550	233920	325630	367920	347740	253560	342050	445690	519720	482705	300990	282150	250720	322340	290220	390080	202860	442870	327020	328160	233150
MW10012472	3beta-Hydroxy-5-cholestenoate;3beta-Hydroxycholest-5-en-27-oic acid	C17333	HMDB12453	-	416.329	-	C27H44O3	A	317320	294220	1205000	906890	720310	709400	300320	626490	463070	181710	270770	350590	216190	492550	136460	407140	326770	236130	279640	157490	269320	600270	736620	256000	209310	263110	295590	674860	412060	543460	205290	328690	186950	228820	398160	137620	253010	178470	175030	214660	325390
MW10012473	7alpha,26-Dihydroxy-4-cholesten-3-one	C17336	HMDB12459	-	416.329	-	C27H44O3	A	4445.4	4455.3	7314.9	8073.7	6265.6	10652	8104.7	9376.9	NA	4903.2	9953.7	8064.5	60526	62688	64167	106190	52168	67025	78352	59672	66003	105560	72062	86953	90167	90506	73719	103160	79532	91346	82871	87339	100800	88288	91746	83575	4784.3	3089.4	2940.5	3646.5	3919.4
MW10012546	17alpha,20alpha-Dihydroxycholesterol	C05499	HMDB06764	-	418.345	-	C27H46O3	A	6605000	7365700	7264100	6848200	6091000	6268500	6094000	6489500	6543400	5333800	6863800	6887800	6479400	5738400	6186000	6075500	5324700	6643300	6390500	6714700	7139600	6560700	7081700	6276200	5740400	6798000	6835100	6826200	7232300	7029250	7106300	7811900	6019500	6218700	7371600	7590100	6512600	6821600	7369200	7477000	7375100
MW10012887	Isovitexin	C01714	-	-	432.106	-	C21H20O10	A	929290	1607200	3757500	1640700	895630	1136800	1972700	241840	977850	823300	611800	1238200	99530	78256	54460	117460	94948	95763	51529	93182	67960	118330	91602	91169	2018600	1275300	1170400	2003100	1209500	1606300	5438800	4742400	4473500	1280700	1175200	1408900	NA	NA	6090.3	NA	NA
MW10013058	24-Methylenecycloartanol;9,19-Cyclolanostan-3-o1, 24-methylene-,(3beta)-	C08830	-	-	440.402	-	C31H52O	A	643060	686500	829820	1116000	737060	708890	604030	1050100	1033200	471900	924450	968100	910390	847220	970020	665180	1184700	693960	804620	897710	706160	749400	695420	835190	1084900	673940	933500	889230	774740	831985	905980	1107800	862240	1016300	975890	963540	808380	551150	647180	803480	975010
MW10013100	Desacetylmycothiol	C19703	-	-	444.141	-	C15H28N2O11S	A	2238100	549580	835760	591610	343080	982250	834890	1176700	506570	562930	289480	322050	13629	6353.3	15306	33166	9572.7	2472	17460	23485	22848	27968	17228	20517	223570	15961	25106	65642	94384	80013	127910	148990	141300	29571	65133	79244	2434800	1926900	2402000	1901800	3500900
MW10013194	16-Feruloyloxypalmitate;16-Feruloyloxypalmitic acid	C18217	-	-	448.283	-	C26H40O6	A	23178	25936	25778	26811	32379	21581	25907	24382	22889	29843	27436	27499	29392	23704	23851	30410	24334	27383	31592	21434	27909	30361	28476	24585	31246	32346	28976	40230	35488	37859	31599	25982	37559	28394	28940	38614	23347	26003	24005	25751	25261
MW10013229	Geranylgeranyl-PP	C00353	HMDB0004486	-	450.194	-	C20H36O7P2	A	320810	345840	363440	291730	311930	432890	299700	437460	313360	414410	284700	335460	1121300	2407900	2202500	2294500	3178700	2662800	3316000	2308400	2055700	2798800	2637000	3372400	10979000	10157000	7927100	15406000	13207000	14306500	9288800	11676000	12919000	12423000	11689000	13588000	137270	124990	154090	149840	131690
MW10013247	5'-Benzoylphosphoadenosine	C06433	METPA0821	-	451.089	-	C17H18N5O8P	A	12683	5781.3	10293	8611.2	7630.1	5806.6	11154	7295.6	3284.3	4175.9	4723.5	11543	149850	25829	126210	48862	456920	35169	42306	550380	163910	76745	282790	79070	36352	14842	10752	5974	19478	12726	19586	14997	10219	9633.4	17684	9595	6540.5	8456.1	5533.5	6881.2	NA
MW10013328	5,10-Methenyltetrahydrofolate	C00445	HMDB01354	-	456.163	-	C20H22N7O6	A	69740	56549	71116	77167	54965	65906	61891	69686	71062	54045	26699	45572	11879	7942	5739.7	14826	14909	11693	8583	13734	4283.2	11485	9246.4	11516	7513.8	3540.5	3220.6	NA	NA	NA	5669.7	6733	4494.5	6335.7	NA	NA	93015	83667	68626	70388	75032
MW10013337	30-Hydroxy-11-oxo-beta-amyrin	C20510	-	-	456.36	-	C30H48O3	A	164860	111540	146640	221830	111240	94994	99772	83986	106060	101820	130340	89362	99721	88724	72568	91569	103360	122340	102690	95539	109550	111130	69364	158440	87107	96614	85832	114730	107380	111055	76419	78291	103640	64612	77489	113680	112910	112260	68787	88451	185210
MW10013341	Oleanolic acid	C17148	HMDB0002364	-	456.36	-	C30H48O3	A	1035400	1097600	1271100	999830	1142600	1060000	1390300	1223700	1271800	1078900	1021200	1072000	1030000	1212700	1022000	1118200	1274300	921150	1129100	1281400	1196700	1315100	1081500	828670	1115300	853160	999390	867220	1229600	1048410	855280	1312100	1072300	1264700	1087900	1391200	1283500	1036300	1132100	1163600	1005500
MW10013405	Galactosylsphingosine	C01747	HMDB0000648	-	461.335	-	C24H47NO7	A	111170	103950	78304	159620	84903	100100	91992	84210	160030	174080	73626	86103	395700	924220	664800	561700	700810	817550	1010000	616990	542950	633950	748160	740770	1146100	1095200	1121400	686300	1030900	858600	925070	747710	896860	1054900	838250	834920	60281	87389	72752	72087	51386
MW10013444	Quercetin 3-glucoside	C05623	HMDB0037362	-	464.095	-	C21H20O12	A	980590	1208700	2429000	2551700	2488300	3035600	1588000	2387300	1564100	5533600	2655700	2127900	30216000	29458000	13491000	32007000	23908000	26422000	25402000	14731000	11089000	19582000	22407000	25540000	449760	157220	201830	741640	372670	557155	1070400	1752700	1174400	314990	263520	374260	6448100	7903700	25987000	6378100	3080100
MW10013910	1-Nitro-7-hydroxy-8-glutathionyl-7,8-dihydronaphthalene	C14803	HMDB0060330	-	496.126	-	C20H24N4O9S	A	213830	679680	3247600	684010	352990	551190	383810	295600	246380	1227200	583320	283160	NA	NA	NA	NA	NA	NA	NA	NA	NA	NA	NA	NA	12211	7422.6	5155.4	17234	5023.6	11128.8	28585	13005	16922	6855.9	8783.2	13463	21271000	20321000	4785200	35048000	15814000
MW10014014	D-Gal alpha 1->6D-Gal alpha 1->6D-Glucose	C05404	HMDB0060468	-	504.169	-	C18H32O16	A	291330	212040	236980	334630	341510	275600	185080	305380	311820	284530	323340	341970	NA	NA	NA	NA	NA	NA	NA	NA	NA	NA	NA	NA	NA	NA	NA	6666.8	3508	5087.4	9042.6	4354.9	4105.6	2857	10272	NA	10354	46750	76442	52075	73323
MW10014066	N6,N6,O-Tridemethylpuromycin-5'-phosphate	C07027	-	-	509.142	-	C19H24N7O8P	A	19708000	22766000	20990000	21796000	23538000	24377000	21883000	20119000	22929000	25083000	25119000	25483000	401120	155500	153400	253510	274010	257500	225660	362230	267210	312290	274000	265630	15452	14465	NA	29691	18256	23973.5	85708	39449	27972	67175	50161	58479	5780200	9874600	8658600	8988700	8308000
MW10014461	Psychosine sulfate	C02744	HMDB13046	-	541.292	-	C24H47NO10S	A	91944	166550	223650	259420	310800	293430	274250	198510	125860	494790	834160	635590	194790	178130	201450	306040	202760	239200	227080	197460	158320	435240	246580	285190	NA	NA	NA	NA	NA	NA	NA	NA	NA	NA	NA	NA	300320	330300	419660	398120	286170
MW10014709	dTDP-D-glucose	C00842	HMDB01328	-	564.076	-	C16H26N2O16P2	A	48836	41130	41853	99637	95811	92106	31423	100660	41893	64452	93699	84814	193370	313230	224440	1478900	1082700	1137500	700200	236330	279780	1142500	918600	1742700	624310	418020	404280	834560	885170	859865	869600	640760	623540	1151500	1189700	1121100	52148	52196	48357	83011	38386
MW10014738	N-Acetyl-N6,O-didemethylpuromycin-5'-phosphate	C07029	-	-	565.169	-	C22H28N7O9P	A	5687100	7993100	6780800	2477000	3021600	1719600	5567300	2497700	11400000	1927900	1256800	2715200	303730	461000	239260	829150	409820	385090	169420	276190	120630	797170	267090	658300	388360	299150	178570	250080	273260	261670	975330	1028100	611990	957360	501990	1167500	NA	NA	NA	NA	7260
MW10014806	CMP-2-keto-3-deoxy-D-glycero-D-galacto-nononate;CMP-3-deoxy-D-glycero-beta-D-galacto-non-2-ulosonate;CMP-KDN	C21384	-	-	573.121	-	C18H28N3O16P	A	NA	NA	NA	NA	NA	NA	NA	NA	NA	NA	NA	NA	406330	97507	251310	99866	698390	204410	83078	459630	226020	200260	489130	262620	NA	NA	NA	2824.3	NA	NA	NA	NA	NA	NA	NA	NA	8942.9	NA	7904.5	8601.6	9325.1
MW10014813	THF-L-glutamate	C09332	-	-	574.214	-	C24H30N8O9	A	375970	402490	607770	872740	1420800	1234100	643680	1706200	570570	2552400	5027900	3208100	712180	741050	1698100	706150	728400	800170	1007600	1079800	648060	519480	1181400	864180	9045.6	5142.3	11768	7808	12554	10181	6931.5	8492.2	8662.5	6997.6	9826.7	11786	369560	498890	411340	395950	370440
MW10014933	Bilirubin	C00486	HMDB0000054	-	584.263	-	C33H36N4O6	A	568150	1211400	1348700	1701800	1793200	1845100	1653900	1026200	788960	2869500	4585800	3482500	698770	723750	853410	1348400	692550	796780	731170	908480	630690	2001400	1109500	1033000	51470	94967	64862	139710	115290	127500	85746	111930	94706	161700	152980	241140	1367100	1742500	2178300	2092200	1363000
MW10014997	ADP-glucose	C00498	HMDB0006557	-	589.082	-	C16H25N5O15P2	A	1812000	1719000	2145000	2139900	2498000	1819000	1380300	2062300	1848100	2224000	1285900	1612600	494670	544200	365240	733590	773620	592830	517640	469210	468630	780200	931810	980150	495120	438700	363180	393110	418900	406005	412620	306960	369130	387470	374900	474280	2439400	3006500	2929700	3668600	2742700
MW10015041	Scolymoside	C12630	HMDB05799	-	594.159	-	C27H30O15	A	20531	14316	39388	48052	28025	76909	24170	34959	26948	65981	64843	47795	424380	377010	264180	340040	516160	396390	385420	481770	144430	295030	340720	482830	NA	NA	3617.2	4664.5	2958	3811.25	3039.6	3275.2	2171.4	NA	1823.8	2967.8	406250	450110	1212300	324380	195600
MW10015128	(6R)-10-Formyltetrahydropteroyldiglutamate	C05928	-	-	602.208	-	C25H30N8O10	A	4727100	6259200	4527700	5316800	5649400	6405600	6464100	9031800	7548100	3362500	5164800	3599300	4291.9	5400.2	NA	NA	NA	NA	3887.3	11091	12544	3971.7	5644.5	4389.1	8840600	3184700	2595800	3846900	4545400	4196150	7922100	5560200	7084700	4699500	4629900	5595300	NA	5588.4	NA	11185	11544
MW10015282	(+)-Tetrandrine	C09654	-	-	622.304	-	C38H42N2O6	A	16902	7660.1	7733.3	7960.6	12005	14153	6672.1	6815.9	9689.5	13812	11383	13001	164030	477820	473850	611520	524050	581370	624550	596020	499670	762950	702940	1075300	1049700	826810	929330	661990	921460	791725	716980	849310	930760	618240	695520	828350	25025	32759	37197	27258	25506
MW10015780	Robinin	C10178	-	-	740.216	-	C33H40O19	A	8545.9	14723	7396.9	4104.7	16255	14930	11405	7298.4	18614	11412	14715	27879	19523	19497	9838.8	13132	12286	21133	6299.9	14303	5592.8	NA	8552.3	15541	NA	NA	NA	NA	NA	NA	NA	NA	NA	NA	NA	NA	37137	43602	160220	41859	12400
MW10017193	Methyl dodecanoate	-	HMDB0031018	-	214.193	-	C13H26O2	A	342140	152450	211040	204170	194570	264890	234330	2284600	517650	1549000	736650	1094700	108920	89869	89911	112450	107800	80272	118510	125990	151650	88811	126060	131010	90407	66464	102470	104160	98316	101238	112130	93782	101230	91857	54174	95554	177540	174030	227420	395670	169820
MW10017533	Pantetheine 4'-phosphate	-	HMDB0001416	-	306.256	-	C11H23N2O7PS	A	41672	41668	35082	26495	60155	42749	16765	23143	42135	19682	2856.5	7653	24257	NA	NA	NA	NA	NA	NA	NA	NA	NA	NA	41991	58206	NA	NA	8895.3	33553	21224.2	73373	27185	68389	44596	30122	62471	78200	63784	110650	114070	72202
MW10063902	2-Fucosyllactose	-	HMDB0002098	-	488.174	-	C18H32O15	A	33176000	36939000	36342000	26446000	24055000	19344000	43978000	20198000	52907000	21226000	8632300	15834000	9683.1	7318	4048.9	8655	2380.8	14206	1126.6	15705	4554.9	9085.3	7345.1	7271.1	15092	11156	29635	25219	56258	40738.5	23972	2865.4	7820.9	NA	5286	8839.1	26972000	46201000	32608000	44042000	43001000
MW10064014	Eriocitrin	-	HMDB0005811	-	596.174	-	C27H32O15	A	109550	95855	95232	135150	98839	64907	73446	59219	108890	95497	55957	87421	NA	17960	NA	NA	NA	NA	NA	NA	NA	NA	NA	NA	442210	130680	143040	232580	151230	191905	346710	296560	328120	156270	151590	152390	653070	670500	586400	616520	757070
MW10064147	LysoPE(15:0/0:0)	-	HMDB0011502	-	439.27	-	C20H42NO7P	A	11433	6859	9966.3	16821	7478.2	18178	12414	13108	11991	17568	13840	20982	126780	335480	254240	476760	415450	528830	394260	308360	348380	725070	376470	625590	4272500	2867100	2661600	4006200	3899300	3952750	3769700	4918800	5420700	3522800	2809600	2515300	12947	7449.2	9455.3	13578	10105
MW10064427	Pelargonin	-	HMDB0033681	-	595.166	-	C27H31O15	A	4155500	5738800	4174000	3673900	2040400	2635200	5635800	2761100	3621000	2362800	767330	1868600	220070	NA	12217	20520	NA	NA	NA	19096	22146	NA	NA	NA	29456000	14411000	14413000	19288000	15963000	17625500	43112000	36727000	36286000	22220000	21153000	22726000	NA	NA	NA	NA	NA
MW10121513	5,7-dihydroxy-3-(4-methoxyphenyl)-3,4-dihydro-2H-1-benzopyran-4-one	-	HMDB0129957	-	286.084	-	C16H14O5	A	1070300	1089800	1028000	1044800	1055400	1034600	1020100	1031000	1056500	996100	989910	980390	987990	1013900	983040	966090	960380	945040	967290	1004900	969940	990120	987170	967470	1008100	1016400	991160	968520	977090	972805	1031300	954030	989350	983540	1025200	977800	992510	1045100	998400	1074000	967670
MW10126267	Alanylglycine	-	-	-	146.069	-	C5H10N2O3	A	103280	106290	110390	92419	83956	104190	151550	175170	92049	142070	166550	120650	296100	242700	278860	312240	262960	249530	240160	347580	276280	410570	354550	400480	32645	25024	16029	38648	38207	38427.5	51352	52479	84100	55843	55832	53566	16142	11590	24475	17971	18338
MW10126270	4-Hydroxyisoleucine	-	-	-	147.09	-	C6H13NO3	A	1627800	1396800	1436000	927000	1909700	1364100	935000	1290200	1748600	1118700	612690	849490	79114	79917	89451	145460	115010	93993	78192	85691	82286	102030	141790	95882	46930	14386	25084	67876	30690	49283	66898	52677	46153	49508	36070	59962	16727000	20075000	20890000	19166000	20204000
MW10126357	PPHP	-	-	-	178.099	-	C11H14O2	A	712710	763540	557720	788950	1503100	1080200	727240	639290	674660	701730	756450	536890	517840	416010	560750	529360	458150	635910	598420	580550	747110	609780	562440	1324400	748690	887470	1206600	737350	591780	664565	593880	560540	928430	503880	530200	697350	818090	692610	739270	1580600	726760
MW10126405	ORTHOTHYMOTINIC ACID	-	-	-	194.094	-	C11H14O3	A	22697	20933	21947	23947	21963	22529	24299	22261	22903	21146	22935	24619	23181	23093	21958	23072	23962	21149	20934	23058	19881	22359	21248	20047	22813	24302	26143	24263	23354	23808.5	25752	20884	21322	26306	20965	24109	22159	24034	21033	21573	25491
MW10126429	Ethyl-L-NIO	-	-	-	201.148	-	C9H19N3O2	A	2005600	2217500	2210600	1958000	1908800	2078900	2002600	1965900	2078900	2432900	1792800	1583800	28255	19578	22732	33904	31051	36413	23077	31561	25044	22404	21441	40217	48199	24947	21000	50180	31250	40715	68857	59216	44601	51602	58736	60260	5029900	5354700	6887100	6012800	5596300
MW10126463	Myristaldehyde	-	-	-	212.214	-	C14H28O	A	97761	136870	40114	44590	47257	38378	61498	45883	45181	64294	66665	56897	108090	30272	42661	31547	52044	58782	52999	143440	56088	42909	44961	48808	59521	27883	30871	22963	45204	34083.5	47702	90892	29804	51996	33296	26682	84580	83463	129040	46028	78599
MW10126601	2-Hexyldecanoic acid	-	-	-	256.24	-	C16H32O2	A	1038800	1286200	1184000	1071300	1049500	915810	988210	1159200	1168500	1130800	760040	859930	433560	425620	311360	274400	303550	365620	415460	370800	320230	447430	461690	443570	467580	447260	447860	511490	488110	499800	445600	460200	533630	513230	597650	511940	805430	1124700	944260	906480	888800
MW10126606	D-erythro-Sphingosine C-15	-	-	-	257.235	-	C15H31NO2	A	15198	25236	16968	44989	38137	37505	27131	37908	19252	46545	68517	58928	32553	18669	35887	17430	20726	13382	18398	34933	17863	35374	21455	16738	1975.8	2451.8	3583	13111	11683	12397	3229.7	1831.9	4525	9280.2	8555.5	20648	22949	33353	30575	41256	28245
MW10126688	Pinolenic Acid	-	-	-	278.225	-	C18H30O2	A	319350	148970	458510	309000	302000	232110	184050	225610	235450	351160	171930	336990	185340	328030	116210	179670	156410	277580	442560	187830	201200	125010	111200	230930	446130	483110	437840	69000	543810	306405	370170	457050	465850	862460	778490	976550	238770	195340	275060	324650	210950
MW10126695	Brefeldin A	-	-	-	280.167	-	C16H24O4	A	146270	131480	127700	141610	134710	129130	121830	134700	131150	131970	114350	132950	156540	111190	134320	129590	146430	123960	128190	146080	137490	149560	160900	138060	137540	143350	148780	140060	138320	139190	136350	144400	145850	148200	136970	123790	137180	141350	141070	140160	118240
MW10126701	3',4'-dimethoxyflavone	-	-	-	282.089	-	C17H14O4	A	26173	30794	18580	41754	36627	47503	19399	29891	27882	29655	42188	34064	61632	43074	46159	77100	45582	51563	24285	27072	31824	59972	47062	43160	30178	71617	78323	74890	68287	71588.5	32931	42914	41527	43062	45633	19976	NA	NA	NA	NA	NA
MW10126749	9-OxoOTrE	-	-	-	292.204	-	C18H28O3	A	9944.8	10150	14156	11608	13136	12213	10743	6511.7	8759.6	6724	11713	12539	17504	22138	19142	34201	28068	36387	32393	35902	27211	32582	28762	26916	33942	39212	28800	42013	24230	33121.5	39770	38551	36774	37815	44033	43941	17024	18402	22858	18567	17466
MW10126784	TMS	-	-	-	300.136	-	C18H20O4	A	49202	86513	94081	135300	119630	105710	101670	77299	46468	204860	316180	213730	83209	65327	79445	102000	67885	69238	63761	90065	62381	169270	96549	104330	NA	9642.2	NA	12475	11863	12169	14004	11138	8634.4	30976	21675	26682	126880	126780	181880	160430	92512
MW10126801	Dihydrorobinetin	-	-	-	304.058	-	C15H12O7	A	NA	NA	NA	NA	NA	11900	NA	NA	NA	18555	NA	12906	750890	607650	422480	153870	615290	242290	439090	211860	180400	108890	434870	132520	NA	NA	NA	26722	11889	19305.5	19722	35962	24522	NA	NA	NA	NA	NA	NA	NA	NA
MW10126812	Pinolenic Acid ethyl ester	-	-	-	306.256	-	C20H34O2	A	10860000	5308700	13188000	9339100	9350400	7296900	6888700	7985000	9010500	11858000	4964800	11613000	4545200	12552000	6167600	5264300	4876400	7275200	16754000	6298300	5202600	4737400	3595300	5971500	13998000	21541000	13513000	2180800	22281000	12230900	10678000	15767000	17807000	24383000	23833000	26574000	7472900	4966900	8602200	11624000	7591600
MW10126838	TRIPTOPHENOLIDE	-	-	-	312.173	-	C20H24O3	A	623880	627400	634670	631450	617680	607010	623390	609150	617490	614300	610380	619030	592460	548210	572030	566460	582220	566320	559080	544140	589060	554690	538920	579610	502000	553080	528900	529970	531020	530495	527150	527360	525460	523040	510910	528100	603450	610030	614700	594040	591580
MW10126933	D-erythro-Sphingosine C-20	-	-	-	327.314	-	C20H41NO2	A	134030	99968	110070	118600	140170	104710	144430	131890	134920	126310	101640	159480	52462	55177	78573	56880	52553	61019	61956	48378	75329	56763	81091	70082	28554	34920	30288	40398	55873	48135.5	35366	44521	28568	39999	49774	47078	114430	124570	128480	114230	123740
MW10126957	N,N-dimethyl arachidonoyl amine	-	-	-	331.288	-	C22H37NO	A	116040	114160	113800	103220	102750	93639	84805	76367	69085	62252	68673	65250	69049	68844	64151	58525	60883	67822	71392	83980	80108	79292	91009	87786	90205	93310	80461	97345	89824	93584.5	88959	101180	106940	101470	98409	92494	92310	75293	79261	92084	102870
MW10126992	7,7-dimethyl-5,8-Eicosadienoic Acid	-	-	-	336.303	-	C22H40O2	A	9909.7	9190	11624	14940	9590.9	11825	11516	10219	12597	13199	11836	12814	11574	11068	12967	12586	10840	14470	5934.1	5920.4	11092	8808.8	5228.9	2483.7	4492.8	5450.2	7518	3443.2	8636	6039.6	6546	6512.9	6176.4	5854	7630.4	11410	7755.2	11366	10847	5380.3	7478.2
MW10126995	Linoleoyl glycine	-	-	-	337.262	-	C20H35NO3	A	4794.9	2561.8	4769.6	5384.2	4571.9	5881.4	1995.7	4923.3	3170.2	13210	21297	14771	1831900	1185300	965460	3101700	2002300	1516500	820560	1887500	830070	3391800	2314700	2312200	388170	206180	142850	299960	221150	260555	295840	189570	391910	387270	260980	293520	2864.7	1888.8	2744.9	1482.3	1999.7
MW10127052	PI-103	-	-	-	348.122	-	C19H16N4O3	A	124950	313810	190550	190120	103540	119000	257040	124330	204680	165610	38412	80866	39737	46506	26447	39833	NA	50021	95141	12075	10480	27950	10812	45543	347410	428760	439740	316690	338940	327815	489670	488380	486080	345320	350060	409040	NA	NA	NA	NA	NA
MW10127114	MG(18:1(9Z)/0:0/0:0)[rac]	-	-	-	356.293	-	C21H40O4	A	16544	5811.6	12367	5669.6	8051.8	9921.3	6061.7	12173	9934.3	29743	13192	19189	10959	19741	5432.8	7312.9	11964	11104	22349	10894	8947.3	3378.4	16900	17897	18295	31515	21518	20360	23645	22002.5	24622	17266	33611	36880	25963	60799	3347.8	2993.6	3370.7	2287	2567.6
MW10127151	LTB4 dimethyl amide	-	-	-	363.277	-	C22H37NO3	A	137130	133950	138970	127210	119050	119270	119140	111950	116300	103720	95610	72857	96897	100780	94460	103220	99501	107730	100560	112410	111020	110400	121350	127380	77361	72105	86104	68784	73761	71272.5	70390	73811	69199	73909	72062	68475	119160	109920	104620	103260	110330
MW10127227	N-arachidonoyl dihydroxypropylamine	-	-	-	377.293	-	C23H39NO3	A	3235.7	2366.2	2542.6	2783.7	4901.1	4071	2537.3	2851.9	3787.3	7343.1	5475.4	7906.9	192100	112540	168520	251660	181160	125470	61088	269880	65056	269320	156250	140270	56658	45963	37398	30276	30673	30474.5	41854	50451	64933	23754	27846	24362	4912	6314.6	6213.2	5897.1	6074.6
MW10127290	Palmitoyl dopamine	-	-	-	391.309	-	C24H41NO3	A	19855	17407	20901	32279	36970	32624	15281	18963	21295	45118	24054	29354	204790	76410	76613	275670	184480	188830	68692	125810	79027	299520	173900	138300	66471	119680	94202	83393	88062	85727.5	47012	88363	86006	72146	80617	65901	50417	67887	73991	72187	58781
MW10127581	Methylcarbamyl PAF C-16	-	-	-	538.375	-	C26H55N2O7P	A	184260	173150	201860	245800	211140	253630	157510	177600	226010	338510	290490	291590	15012000	26197000	20592000	21251000	20207000	23415000	36760000	24499000	19335000	28816000	24110000	25068000	29817000	27370000	22638000	21492000	22618000	22055000	22115000	19704000	23589000	26121000	21580000	26877000	57234	65205	57873	48585	45731
MW10127707	2,5-Dimethylbenzaldehyde	-	-	-	134.073	-	C9H10O	A	16352000	14494000	20753000	16434000	12095000	14242000	18126000	15231000	15595000	17998000	16641000	16491000	12161000	11882000	9385100	11625000	12036000	10713000	8455500	12835000	11237000	8689400	11626000	10417000	10612000	9080500	12260000	10129000	12313000	11221000	12471000	10059000	10149000	9812300	10551000	9554800	12934000	15317000	13145000	12393000	15617000
MW10127718	2,4-Dihydroxy-2,5-dimethyl-3(2H)-furanone	-	-	-	144.042	-	C6H8O4	A	48790000	61091000	49492000	18518000	8446000	8938500	61429000	16383000	66332000	14630000	1568000	6894000	47522	52424	26151	86480	76581	56828	28200	48357	21286	62414	34912	93599	3034800	NA	13329	NA	NA	NA	2220800	1032500	563590	NA	182660	298430	253520	331020	222060	285450	367980
MW10127846	Farnesyl acetate	-	-	-	264.209	-	C17H28O2	A	NA	NA	NA	NA	NA	NA	NA	NA	NA	NA	NA	NA	347020	383410	343130	329450	268510	343350	370890	303090	256260	394870	297820	168110	330910	490330	391100	436840	427320	432080	292810	291100	386790	462850	354920	311100	NA	NA	NA	NA	NA
MW10127951	5(S)-HETrE	-	-	-	322.251	-	C20H34O3	A	588060	288740	298790	309920	305150	430440	709200	579880	398080	640330	355250	406820	361650	599200	1242700	758250	675080	314100	615880	747430	648040	472430	611470	360940	515370	823280	492470	727230	745910	736570	549560	883050	431890	788560	1890900	544150	409160	895530	994940	369110	487820
MW10127986	14(15)-EET methyl ester	-	-	-	334.251	-	C21H34O3	A	1160800	1369500	1037600	1244000	1313800	1562900	666510	1232700	711670	1607500	NA	2528500	NA	3625000	3798800	2581800	4055000	NA	7607000	4957100	4317700	6171400	6774000	3125900	9712800	11753000	7999700	7240800	6795300	7018050	6031000	5341400	9097700	9093100	8931800	8629900	1517600	2191300	2242800	2593500	1723600
MW10128207	Leukotriene E4-d5	-	-	-	444.271	-	C23H32D5NO5S	A	14687	28185	59636	26317	12785	17546	47436	12431	39178	12421	12011	19734	9390.9	11024	3295.9	14034	9425.3	14825	9661.4	9176.4	5621.2	6171.5	4676.5	6922	97098	71802	66000	64222	43053	53637.5	74004	109540	85899	55351	58715	65120	9703.9	14741	13412	14091	14608
MW10128229	Delphinidin 3-O-galactoside	-	-	-	464.095	-	C21H20O12	A	2080300	5189100	11955000	5590600	3685500	3670700	8405500	4997800	5225700	3558000	3436300	6741300	136080	217850	43641	3212800	240140	258300	63984	50040	44085	336430	160020	1111300	1621700	953450	803520	1338600	1897700	1618150	1962100	1686700	2513700	1029300	810660	843130	11047000	10703000	15341000	17468000	13030000
MW10128230	PE(17:1(9Z)/0:0)	-	-	-	465.286	-	C22H44NO7P	A	27940	46546	42291	27953	43207	27146	47625	50824	44841	48900	36219	60069	229560	364480	340960	209500	287040	293480	511340	385290	374370	309500	231250	221400	3140700	2612000	2320700	2571000	2648200	2609600	2065200	2446700	3124200	3320500	2608300	3143400	8297.6	26115	26340	30067	23386
MW10128235	PE(17:0/0:0)	-	-	-	467.301	-	C22H46NO7P	A	724770	1025300	863370	753460	991790	857030	896250	877790	674210	1142600	859020	1038800	1386100	1800100	2010500	971030	2178300	1781400	2572100	1593300	2838700	1783800	1572700	1618200	16824000	11138000	8300600	13480000	8520000	11000000	11423000	10451000	16324000	14196000	16774000	11990000	399280	424140	434580	523940	314230
MW10128250	Cytochalasin H	-	-	-	493.283	-	C30H39NO5	A	NA	NA	NA	NA	1986.9	2129.2	NA	NA	NA	3051.4	2624.5	1420.5	124640	173170	311020	324620	162000	206640	301420	218190	191740	516740	326740	355410	221140	180850	167200	153110	154980	154045	172070	147470	155710	146900	140350	165220	5589.4	10321	7250.7	6165.1	7079.2
MW10128274	PS(18:1(9Z)/0:0)	-	-	-	523.291	-	C24H46NO9P	A	NA	NA	NA	NA	NA	NA	NA	NA	NA	NA	NA	NA	740670	1163600	921170	1001600	913490	1070400	1593900	1173900	915400	1311900	1159700	1242800	1343300	1107200	1014300	897210	836380	866795	1004700	956570	998420	1053400	866350	1044400	NA	NA	NA	NA	NA
MW10128289	Butanoyl PAF	-	-	-	551.395	-	C28H58NO7P	A	NA	NA	NA	NA	NA	15985	NA	NA	NA	NA	NA	21398	NA	53619	76758	51579	NA	44219	55961	55789	49931	104730	64961	32080	534000	420700	407270	698700	503860	601280	377790	467990	513550	626430	537950	660090	NA	17608	14886	9311.2	NA
MW10128513	Isoleucyl-Threonine	-	-	-	232.142	-	C10H20N2O4	A	5842500	5808600	5296100	7149900	7398500	7029600	5214900	6182300	6570200	8505900	6670600	7069600	697650	587410	346270	718280	523410	520090	388950	677990	433930	716140	460430	796130	1048700	196970	255770	381910	299470	340690	1389000	733680	793640	579750	587650	703870	344290	615010	583950	478320	421130
MW10128764	Lys Trp	-	-	-	332.185	-	C17H24N4O3	A	46284	51907	43715	54549	40186	32162	66318	35816	56179	43599	12451	27257	NA	NA	NA	2334.8	2394.3	NA	1990.3	1399.3	NA	NA	NA	4636.8	21782	5629	8289.6	8231.7	8004.7	8118.2	19093	19905	16417	7469.4	8376.5	10249	7199	8064.5	8091.7	NA	10762
MW10129007	C8-Dihydroceramide	-	-	-	427.403	-	C26H53NO3	A	36565	20900	25978	21981	29523	20911	24867	32218	57932	34952	27203	60036	NA	NA	NA	NA	NA	NA	NA	NA	NA	NA	NA	NA	NA	NA	NA	NA	NA	NA	NA	NA	NA	NA	NA	7690.7	18434	19352	17373	23696	41091
MW10129182	Valyl-Threonine	-	-	-	218.127	-	C9H18N2O4	A	7892900	9584400	11271000	10611000	11470000	10158000	10472000	12839000	11047000	13488000	9105500	10316000	821590	392110	682110	1213200	598490	611400	506630	566830	542940	852090	877940	900040	7749800	1359600	2039200	4099300	4652300	4375800	6456800	7230700	6821700	6618800	7999300	7487900	437790	612270	662440	528770	606760
MW10129193	Pro-Ile	-	-	-	228.147	-	C11H20N2O3	A	2990700	3289700	3913400	2782700	2125900	2170300	3143500	38592	2200500	890360	1787500	2337300	308240	184200	182430	184790	199370	223480	178800	289680	219930	210530	189680	236870	500280	204760	199640	230450	210270	220360	574090	360080	454370	281030	252080	296030	107760	79683	112420	90375	84555
MW10129204	Val Asp	-	-	-	232.106	-	C9H16N2O5	A	3492700	4414300	3672100	3035500	5018700	5787800	3397200	3635200	3718100	5037100	4521500	2543800	NA	NA	NA	NA	NA	NA	NA	NA	NA	NA	NA	NA	949610	NA	NA	NA	NA	NA	584080	NA	NA	NA	NA	NA	4673000	3633000	4185600	4338300	3884500
MW10129207	Serylglutamine	-	-	-	233.101	-	C8H15N3O5	A	1584100	2157200	1950600	2061400	1569400	1603500	2785000	1936100	2585000	1529300	1137700	1870400	4745.9	15089	4859.3	50512	61511	26824	27833	15079	15126	32700	14495	38213	44082	38593	38004	83058	83273	83165.5	68600	56839	65685	38030	68876	65261	1475900	1272900	1384400	1378000	1635300
MW10129225	NH-DVal(NMe)-Val-OMe	-	-	-	244.179	-	C12H24N2O3	A	132740	68950	59705	98714	125670	113320	46222	99229	89604	195980	191350	217970	22468	9935.8	6897	37676	17861	29909	11208	17090	6252.7	27313	17418	34733	24877	37815	41895	33469	51924	42696.5	13868	9392.2	16182	9203.6	11000	12516	103970	99809	69411	76320	118320
MW10129254	S-4-benzyl-3-isobutyryloxazolidin-2-one	-	-	-	247.121	-	C14H17NO3	A	1865600	5388200	6090500	5171300	4307500	3718200	2362300	4627900	2988800	1419900	664740	1225100	36176	21760	17686	50671	23896	23413	18212	34114	12552	35791	30856	26366	155250	39137	37903	33050	44462	38756	77747	52373	108800	29881	37132	26117	3312700	2128400	3095200	3228200	3198700
MW10129264	Ser-Gly-Ser	-	-	-	249.096	-	C8H15N3O6	A	1193700	1171900	1050800	1001100	970500	1096500	976030	1302100	1351600	1172800	812000	892760	NA	6799.9	10974	14854	10150	5250.8	3775.3	7140.9	8797	14060	12253	9031.2	20076	11274	5891.4	10387	12937	11662	29204	29311	33319	15801	18167	14118	34271	59429	46935	59843	72029
MW10129442	Pro Tyr	-	-	-	278.127	-	C14H18N2O4	A	50915	51004	24204	35661	27912	41457	33671	34691	52055	39086	22696	21097	3276	NA	NA	5840.7	NA	4358.1	NA	NA	NA	NA	NA	NA	32177	53079	39798	53395	75447	64421	53397	55711	43534	95626	94437	87477	50542	36959	46472	26066	72445
MW10129617	Phenylalanyl-Glutamate	-	-	-	294.122	-	C14H18N2O5	A	4471600	3736800	3362200	7356000	5766300	5934200	3626700	5211300	6297700	5668600	4824900	4935900	1399900	944090	663060	2455600	1472800	1092300	616430	1051300	410940	3410800	1052300	3563000	62999000	29287000	25831000	37631000	42013000	39822000	43868000	40657000	53085000	60289000	56682000	66856000	1512300	495940	1197900	527820	851410
MW10129702	His Phe	-	-	-	302.138	-	C15H18N4O3	A	1160600	1320800	881470	1298600	833470	1188700	1223800	1154500	1154900	980120	674180	676580	78405	49412	48839	166500	117910	73465	56543	60852	24907	150330	98281	152830	387430	89380	88880	125710	118530	122120	445070	198630	359850	193370	165640	245630	786500	802640	566330	507890	753090
MW10129756	Gly-Ile-Asp	-	-	-	303.143	-	C12H21N3O6	A	1663100	1853600	1020600	1695700	1679000	1782400	1161800	1772100	1514100	1498900	948230	1546800	509640	246400	159630	436090	468620	302560	186460	290580	163650	309450	271700	458880	NA	NA	NA	NA	NA	NA	29346	NA	NA	20016	NA	NA	11361000	15881000	15069000	11084000	14162000
MW10129761	Leu Thr Ala	-	-	-	303.179	-	C13H25N3O5	A	188750	28545	28769	158570	226540	209590	33804	392390	51837	380390	324010	484540	NA	6063.5	6649	NA	NA	NA	NA	NA	NA	NA	NA	NA	NA	NA	NA	NA	NA	NA	NA	NA	NA	NA	NA	NA	178360	120020	73696	143530	174480
MW10129938	Glu Pro Ala	-	-	-	315.143	-	C13H21N3O6	A	445850	574890	409930	474050	565130	622230	442230	547270	540880	703420	664000	531930	25172	9713	10191	19554	25216	26195	16134	12550	9646.2	19633	11428	NA	35341	13635	7963.8	22901	19027	20964	47983	34300	29124	29792	39490	27523	506340	504770	536860	501780	447990
MW10130754	Asn His Ala	-	-	-	340.15	-	C13H20N6O5	A	79127	60590	64206	83558	65894	65148	80261	60378	62353	62910	42846	44554	13095	9172.6	4713.5	17348	16072	18513	11330	15131	5934.2	20547	16046	12982	26446	22624	19331	16060	14873	15466.5	20131	16577	18873	18692	15250	17431	111490	121600	89213	97717	116610
MW10132076	Val Asp His	-	-	-	369.165	-	C15H23N5O6	A	91595	92722	91467	91078	85600	75540	81889	76855	86246	80638	80602	83882	211760	193920	221960	210960	229450	200900	234560	224890	198050	183940	234850	237620	158990	170760	205230	175440	239640	207540	170970	157320	174610	159450	166530	170850	83432	83696	78408	64441	80689
MW10134710	Gln Tyr Lys	-	-	-	437.227	-	C20H31N5O6	A	7324.3	15199	34430	23484	16663	11950	24905	NA	12926	16466	11862	28408	1004300	121370	102700	931940	396560	266120	254360	409640	178900	840820	175060	599440	13629	31237	25858	45413	36851	41132	10258	15111	11551	22228	24290	17529	4225.6	NA	NA	NA	NA
MW10135251	Glu Tyr Arg	-	-	-	466.218	-	C20H30N6O7	A	9608	10256	4474	14966	5969	11660	5317.4	9795.9	8856.5	9384.1	2793.6	NA	634980	672610	399050	624200	923940	690570	266830	1160900	450020	1125800	1011600	1198900	NA	NA	1405.5	1508.8	2906.6	2207.7	NA	NA	2285.7	1289.3	1376.7	1296.2	9523.3	7524.8	8128.7	6145.3	7864
MW10137648	Glutamylvaline	-	HMDB0028832	-	246.122	-	C10H18N2O5	A	669480	789480	768260	1443100	1589100	1584700	569840	1165700	844350	1260600	1759400	1753000	501100	377050	336480	842410	390980	240280	243940	299350	183140	829560	307900	845100	42262000	3512100	9875900	11902000	13538000	12720000	29687000	29677000	35998000	12578000	16946000	14285000	150090	170160	159880	166790	124820
MW10137731	LPA 18:1	-	HMDB0007855	-	436.259	-	C21H41O7P	A	4485400	4295100	4214300	3834700	4068000	3649600	3580800	3338100	3577700	3546400	3592300	3744400	3386300	2811000	2832100	2653800	2931500	2732300	2572400	2704300	3321500	2709700	2933200	2625400	2692600	2729100	2830000	2809800	2796100	2802950	2798100	2758900	2630600	2677500	2574900	2537600	4340700	4443600	4271900	4065900	3668100
MW10137732	LysoPA(18:2(9Z,12Z)/0:0)	-	HMDB0007856	-	434.243	-	C21H39O7P	A	37934	35480	37243	68660	41436	45937	37308	33379	39295	55491	71532	46563	1763300	2519100	2090400	2034100	2621000	2594700	4659500	2901200	2334800	3792200	2388600	2668500	2881300	2168200	2610300	2231900	2668400	2450150	2738300	2427200	2710900	2943500	2662100	3407000	NA	NA	NA	NA	NA
MW10138201	meso-2,6-Diaminoheptanedioate	C00680	-	-	190.095	-	C7H14N2O4	A	1437900	2177400	1499900	2214700	2043400	1735400	1658900	1907200	2211400	1974500	2381300	2357000	313240	148040	159770	168990	243080	184130	164410	240860	236900	201290	207660	206320	60438	10782	13858	34147	18588	26367.5	50673	37566	48354	39238	23424	41322	15601000	20484000	17637000	19545000	19524000
MW10138202	Trans-4-hydroxy-D-proline	-	-	-	131.058	-	C5H9NO3	A	398620	342850	414410	331310	562880	504070	390880	395630	332680	543350	549080	565020	1644900	979150	985850	143090	3863800	751160	147650	2340500	1830300	691460	1183000	1273700	94788	1717100	227910	172370	204480	188425	119050	96927	114120	118770	103900	140490	582440	526880	668050	581030	395070
MW10138226	Cis-5-dodecenoic acid	-	-	-	198.162	-	C12H22O2	A	186090	197680	172870	204730	206910	206990	209330	196390	195180	198690	210460	212280	191100	173190	181360	172220	186430	181960	194970	161010	177790	170310	174560	170640	181750	189370	199280	183390	194490	188940	195380	191800	188890	201960	189540	200090	216800	208250	207070	203900	213410
MW10138464	12-OPDA;(15Z)-12-Oxophyto-10,15-dienoate;(15Z)-12-Oxophyto-10,15-dienoic acid;9(S),13(S)-12-Oxo-PDA;12-Oxo-10,15(Z)-phytodienoic acid	C01226	-	-	292.204	-	C18H28O3	A	5267.2	8527.5	10219	4485.6	9594.5	8619.4	5319.1	5495.9	2691.1	5715.3	5000.9	5002.4	3260.9	5526.6	3699.1	2062	4385	4084.4	5690.1	2367.7	NA	NA	NA	NA	29783	33595	23893	27344	37954	32649	23648	25829	30570	28978	31618	27975	3208.9	NA	NA	NA	3835.9
MW10138618	L-Fuculose	C01721	HMDB60267	-	164.069	-	C6H12O5	A	15589000	17191000	16258000	12487000	13207000	13629000	14872000	11221000	17809000	9472900	7500700	8066000	9461900	8394400	8935900	11635000	10955000	8180400	9069000	10718000	8391100	11131000	10278000	10055000	5806400	3136000	3230400	4901800	4607400	4754600	6745100	5218600	5824100	5246000	4990000	6413700	30434000	40200000	32436000	23944000	36000000
MW10138732	dTDP-D-galactose	C02097	HMDB06876	-	564.076	-	C16H26N2O16P2	A	48038	51121	48953	108140	84001	75249	37044	95305	54629	61115	86934	96312	240800	323770	274700	1704100	1014300	1308300	860380	297090	338790	1216600	1177100	2052600	720260	504990	524400	756960	1056300	906630	833080	697730	658510	1364900	1284000	1063500	69629	51799	57600	70330	56741
MW10138914	5-Hydroxypentanoate	C02804	HMDB61927	-	118.063	-	C5H10O3	A	7807800	8876800	8693000	13565000	10632000	8629300	10352000	607800	6972800	1561900	4249900	5688800	5477100	2760700	2554900	4386900	5556100	4098800	1915900	5471200	2763200	5974300	3248600	5130200	5028800	1914300	2685500	3470200	2947500	3208850	5778500	3286900	4930300	2585700	2396000	3228500	9775200	6018100	11510000	7954800	6254700
MW10138981	5-Acetamidovalerate	C03087	HMDB12175	-	159.089	-	C7H13NO3	A	842740	1101300	831740	935160	737310	788740	1016700	909340	1018500	594260	517090	491000	244350	211920	179940	296260	252620	212760	129870	231410	108500	281050	218770	210360	1849500	465670	557790	782220	698170	740195	1362200	967280	1341000	990110	1112300	1033100	1087200	940760	942150	868690	1103000
MW10139024	L-2,4-Diaminobutanoate;alpha,gamma-Diaminobutyrate;L-2,4-Diaminobutyrate	C03283	HMDB06284	-	118.074	-	C4H10N2O2	A	39554000	39953000	39837000	35174000	33917000	32326000	35836000	41186000	41126000	35470000	33658000	35347000	12513000	10351000	10881000	7215800	7689600	6679700	5884000	8982400	9738000	7722200	10243000	7152500	4813800	1959800	1969400	3089800	2398000	2743900	4520100	3652900	4086600	3476900	3146000	3769900	50174000	51096000	51710000	53092000	56188000
MW10139038	Bilirubin glucuronide	C03374	-	-	760.296	-	C39H44N4O12	A	29224	61629	88934	51019	31572	38724	53937	39623	53807	23365	18625	33142	11772	11962	13213	31454	18228	28357	7773.9	5646.8	8642.9	46805	18895	19571	9085.8	9129.1	11000	6706.3	6519.7	6613	12970	15930	14140	8873.6	5405.9	7459.3	118100	184870	133470	151640	90981
MW10139094	4-Imidazolone-5-propanoate;4-Imidazolone-5-propionic acid;4,5-Dihydro-4-oxo-5-imidazolepropanoate	C03680	HMDB01014	-	156.054	-	C6H8N2O3	A	2395400	2400800	2382900	1704300	2800800	1809100	2912400	1643200	3168100	2611200	1159100	1337500	NA	NA	NA	NA	NA	NA	NA	NA	NA	NA	NA	NA	163350	NA	NA	NA	NA	NA	165210	NA	NA	NA	NA	NA	2950700	3677900	2556100	2392200	2823300
MW10139169	D-Pantothenoyl-L-cysteine	C04079	HMDB06834	-	322.12	-	C12H22N2O6S	A	2915400	4541800	3522500	859480	545790	707960	3185400	934380	3463100	1008900	73759	494690	NA	NA	NA	18641	7872.9	9618.2	NA	NA	NA	9882	3234.5	22372	124370	NA	NA	22100	13708	17904	138590	77931	101210	32899	37045	36825	175800	226350	229110	188270	134380
MW10139194	p-Octopamine	C04227	HMDB04825	-	153.079	-	C8H11NO2	A	365750	374070	431400	668070	511410	457530	418310	280220	390610	462760	349180	434510	393000	335050	277070	441680	373710	482860	201030	518060	268460	478030	297140	456780	19402000	17404000	10269000	13071000	6463600	9767300	12611000	13216000	16724000	18925000	13388000	13840000	819740	1111600	1103000	669990	753810
MW10139215	4-Phosphopantothenoylcysteine	C04352	HMDB01117	-	402.086	-	C12H23N2O9PS	A	6054400	7981100	5504600	6180300	4582600	4952200	4955200	5708600	6872600	4446600	2428100	2747900	1124300	604590	496110	1357800	1112800	952110	476620	957490	405820	1407600	743080	1216300	17406000	4121000	5112700	5947400	5673900	5810650	11969000	7694400	12293000	9211900	7301900	8559200	7258400	6573900	4655100	5096000	8663300
MW10139416	11-Deoxycortisol;Cortodoxone	C05488	HMDB00015	-	346.214	-	C21H30O4	A	237050	136890	173690	238440	125520	145580	144690	280540	190610	347460	64133	251680	NA	NA	NA	NA	NA	NA	NA	NA	NA	NA	NA	NA	NA	NA	NA	NA	NA	NA	NA	NA	NA	NA	NA	NA	139280	233140	113560	143490	166930
MW10139506	cis-beta-D-Glucosyl-2-hydroxycinnamate	C05839	HMDB60077	-	326.1	-	C15H18O8	A	200300	193800	504550	171960	159400	312210	475950	327970	235790	496700	515620	235740	24670	46355	11574	32193	27035	54322	44865	17524	5544.9	39906	8774.9	61682	279260	94045	92598	213600	133380	173490	325960	223500	314380	167720	215710	268570	684680	781200	917080	862300	704740
MW10139531	N-Succinyl-L-glutamate 5-semialdehyde;(2S)-2-(3-Carboxypropanoylamino)-5-oxopentanoic acid	C05932	HMDB01180	-	231.074	-	C9H13NO6	A	392330	453250	225630	364410	362750	336330	174710	217660	276460	350440	311060	233100	99099	51037	397990	33917	80531	86442	43639	58654	121400	45771	188960	47363	46414	17108	25605	44931	46112	45521.5	45614	23823	39822	55873	22663	31159	445230	805520	607350	624770	414400
MW10139562	7-Hydroxy-6-methyl-8-ribityllumazine;7-Oxolumazine;6-Methyl-7-oxo-8-ribityllumazine	C05995	HMDB04256	-	328.102	-	C12H16N4O7	A	65611	19059	NA	NA	19863	NA	36273	NA	NA	NA	NA	NA	2994400	5191300	6044300	5445500	5523700	5594700	5241800	3364700	4820200	4534900	4914700	5878600	107230	313320	726700	371200	767120	569160	217180	273030	195990	109350	89465	100640	NA	NA	NA	NA	NA
MW10139598	Hexadecenal;2-trans-Hexadecenal	C06123	-	-	238.23	-	C16H30O	A	2402000	1295600	3499600	2529900	2220100	1793200	1484800	2136800	2240700	2988200	1179200	2161000	1237200	3282500	1101700	967470	820490	1820900	3941200	1694300	1361900	1243600	417790	1430700	3491600	5263000	3196200	592440	5719500	3155970	2387900	3294700	3817700	5776100	6636900	5728700	2127300	1096100	2261600	2859300	1812400
MW10139687	Phosphotyrosine;Phosphonotyrosine	C06501	HMDB06049	-	261.04	-	C9H12NO6P	A	49921	29525	27216	43784	18848	16980	13425	8504.6	16902	10734	NA	NA	41725	16854	25056	27478	29555	25332	20819	33359	22804	63371	32307	30097	12895	17110	10244	19683	16939	18311	21184	12608	15178	11223	10974	12566	56035	37591	46356	16701	35999
MW10140227	Dioscin;3-O-[alpha-L-Rha-(1->4)-[alpha-L-Rha-(1->2)]-beta-D-Glc]diosgenin	C08897	-	-	868.482	-	C45H72O16	A	41656	40129	44505	42425	60440	41598	35096	29604	47192	49805	67486	75087	1801500	2607100	2121500	2750400	2432000	2463000	4931200	3332500	2373200	3559500	3016000	2852300	2052800	2074200	2566200	1997700	2466200	2231950	2620700	2348900	2547100	2557500	2629500	3432100	NA	NA	NA	NA	NA
MW10140620	1-O-Sinapoyl-beta-D-glucose	C01175	-	-	386.121	-	C17H22O10	A	630350	1115900	1307300	946870	541630	606810	1297700	522680	959620	627190	497650	419630	NA	NA	NA	4257.2	NA	4511.9	3701	NA	NA	6344.7	NA	5243.8	140100	29168	30105	77047	41979	59513	147320	147150	165040	64558	64291	89345	2854500	2039700	2585400	2338000	3153000
MW10141833	3 beta,7 alpha-Dihydroxy-5-cholestenoate	C17335	HMDB12454	-	432.324	-	C27H44O4	A	NA	NA	NA	NA	NA	NA	NA	NA	NA	NA	NA	NA	111800	70932	127260	613720	182770	223820	92862	128540	37426	309570	145740	362850	NA	NA	NA	NA	NA	NA	NA	NA	NA	NA	NA	NA	NA	NA	NA	NA	NA
MW10141980	Glycitin	C16195	-	-	446.121	-	C22H22O10	A	35476	68222	120340	97279	78264	59284	122700	18914	52243	27636	23838	55996	NA	NA	NA	NA	NA	NA	NA	NA	NA	NA	NA	NA	18095	4886.1	6818.2	11868	7085.3	9476.65	23596	24320	34257	6870.6	8868.2	11701	NA	NA	NA	NA	NA
MW10142213	Farnesylcysteine;S-(2E,6E)-Farnesyl-L-cysteine;S-trans-trans-Farnesylcysteine	C19691	HMDB11627	-	325.208	-	C18H31NO2S	A	6725.7	8610.8	6320.2	7510.8	12546	15248	8467.1	12056	8906.3	14121	9897.5	14411	72655	36122	50862	120440	60617	59820	41206	58883	46247	126900	75309	61594	41149	88031	66126	97121	88413	92767	41246	61820	62633	77995	89863	73991	NA	3304.6	3608.6	2957.7	3673.2
MW10142236	5,7-Dihydroxy-3',4',5'-trimethoxyflavone	C19807	HMDB37692	-	344.09	-	C18H16O7	A	NA	NA	NA	NA	NA	NA	NA	NA	NA	86142	NA	NA	1048200	923730	515310	1269900	1093300	725500	380800	365570	248200	529640	829270	678380	NA	NA	NA	NA	NA	NA	NA	NA	86779	NA	NA	NA	NA	NA	NA	NA	NA
MW10142343	Diosgenin 3-O-beta-D-glucopyranoside;(3beta,25R)-Spirost-5-en-3-ol 3-O-beta-D-glucopyranoside	C20709	HMDB29310	-	576.366	-	C33H52O8	A	5869	NA	NA	NA	NA	NA	NA	NA	NA	NA	NA	NA	NA	NA	NA	NA	NA	NA	5678.8	NA	NA	NA	NA	NA	6393.6	10132	9886.2	NA	NA	NA	7862.8	7286.6	NA	6081.3	5675.5	9580.7	NA	24680	NA	6323.7	NA
MW10142437	LysoSM(d18:1)	C03640	HMDB06482	-	465.346	-	C23H50N2O5P	A	22267	21826	28772	20667	15986	18935	22489	22523	17642	28121	17887	22418	388090	992540	692560	1322900	937910	1070300	1312900	998340	662330	1626700	859410	1421700	1845900	1407800	1210700	1245300	1293500	1269400	1421900	1228600	1573000	1444200	1561300	1707400	34872	41761	47374	36175	41216
MW10143261	Selenomethyl selenocysteine	C05689	HMDB0031466	-	182.98	-	C4H9NO2Se	A	458080000	446810000	374010000	438570000	333180000	378700000	441790000	395180000	405730000	317350000	233140000	250530000	131620000	94226000	87916000	154010000	130880000	115910000	74337000	120870000	70312000	154930000	106610000	139320000	600100000	244410000	256470000	305800000	287820000	296810000	470370000	400310000	480420000	369460000	365170000	374970000	469690000	428590000	375890000	362880000	461850000
MW10143422	Asymmetric dimethylarginine	C03626	-	-	202.143	-	C8H18N4O2	A	16105000	17188000	13124000	25970000	21115000	21721000	15687000	20863000	15836000	24160000	26136000	30446000	267580	352300	298450	628260	459220	417550	394470	266910	193580	634160	612240	506470	393550	435630	367230	1188600	1125500	1157050	821200	574510	578690	980890	673120	1079000	1550100	886790	1897900	2157800	2306600
MW10143944	Propyl gallate	C11155	HMDB33835	-	212.069	-	C10H12O5	A	8054300	19279000	10635000	10116000	6442200	6025200	16261000	6632100	12688000	7865300	1610700	3751200	6192600	6842700	5197400	5205700	1159200	7642300	12096000	2077400	1688200	4143400	1766200	7249500	21724000	25847000	25232000	16335000	16608000	16471500	37665000	38386000	37803000	18732000	18906000	21783000	NA	NA	73997	NA	NA
MW10144223	Cer(d18:0/14:0)	-	HMDB0011759	-	511.496	-	C32H65NO3	A	NA	NA	NA	4881.2	6961.6	5277.7	6065.9	9155.8	6094.5	NA	NA	NA	275200	337590	414350	674550	335000	480710	396910	235950	226930	726950	368510	500550	19460	17845	24653	18088	18312	18200	22490	18363	25649	18943	19226	16194	13888	21461	20525	27198	29042
MW10144502	FA 9	C16322	-	-	172.11	-	C9H16O3	A	50743	77359	51062	52919	33563	47066	108940	55752	55099	114610	105360	131240	47855	34665	49906	32861	90953	42499	50242	64252	83578	34585	41946	39688	52458	51631	109160	64864	44120	54492	56343	61557	108010	33454	74421	51117	75182	78791	79013	138010	62352
MW10144602	cis-Vaccenic acid	C21944	HMDB03231	-	282.256	-	C18H34O2	A	157030	172070	144120	123420	136730	132380	142100	157720	120320	120830	7756.3	7246.2	149230	471340	470700	386900	612480	527570	646580	363260	654770	240880	508080	358090	185280	172800	152750	197600	155070	176335	109060	136500	177270	1848	155210	172820	136820	126450	131890	147610	160150
MW10144722	15(S)-HPETE	C05966	HMDB0004244	-	336.23	-	C20H32O4	A	95798000	224160000	125320000	124240000	77951000	76665000	193610000	77362000	146250000	97940000	20255000	48100000	68872	99723	46770	67080	64665	67056	94392	36547	31886	34288	35304	206580	273380000	287520000	301990000	197520000	199800000	198660000	417150000	418110000	406640000	222990000	232830000	259160000	41044	18797	20026	8119.3	71900
MW10144881	Docosatetraenoic acid	C16527	-	-	332.272	-	C22H36O2	A	75809	101560	98543	72416	81977	89318	126290	90971	56749	63000	87891	82176	117050	127510	73894	102110	94612	105920	124940	120590	75416	110370	101390	114500	136320	135290	126900	119370	125750	122560	103070	117650	149410	118690	139310	140320	129360	127730	92449	124230	82532
MW10145362	Ectoine	C06231	-	-	142.074	-	C6H10N2O2	A	11126000	12535000	12464000	12214000	12864000	11615000	13798000	15898000	12728000	16419000	16850000	15137000	470440	538070	443740	580280	598190	498410	724210	503060	594770	685250	767620	886670	813510	466130	436620	1123200	998690	1060945	891980	521760	822770	848310	730770	908440	2087100	1589300	2166700	2015900	1899800
MW10145850	Protoporphyrin IX	C02191	-	-	562.258	-	C34H34N4O4	A	146390	259840	300660	260550	313000	319120	223490	262810	238860	495080	640100	667500	3366600	5688800	4557300	4293700	4569100	5051800	7798800	4531000	4535500	4934900	5065900	5287000	5209800	4790400	3885600	4802600	5132600	4967600	4333700	3946500	4728100	5421600	5061900	5703300	44930	56202	52146	49195	41102
MW10146360	Docosatrienoic acid	C16534	HMDB02823	-	334.287	-	C22H38O2	A	413650	385180	505330	647930	502960	416440	482960	455320	420090	1714500	309470	462580	181530	147920	142310	103750	249120	100420	165200	118620	142300	90093	136750	130140	159760	178010	205600	114250	164140	139195	167780	138490	162300	199590	83426	100360	353420	282400	280130	375730	452580
MW10146662	Isostearic acid	C20356	HMDB31066	-	284.272	-	C18H36O2	A	116730	124520	123040	99524	99391	107770	84713	103700	113990	99052	99508	95755	30999	38724	38623	28222	25505	35555	43038	22652	40731	44562	20055	25019	45555	42933	26554	30372	45204	37788	36742	33230	27780	28934	27872	30790	103870	94764	95870	96632	109280
MW10146670	Phytanic acid	C01607	HMDB00801	-	312.303	-	C20H40O2	A	23594000	13736000	19687000	22157000	15733000	18514000	26082000	23468000	28223000	37795000	28334000	29548000	19276000	18381000	20991000	28331000	25077000	24538000	26271000	30273000	25414000	20243000	35533000	21649000	20066000	21968000	21767000	22738000	35160000	28949000	19088000	18065000	17936000	25182000	28966000	15812000	18006000	28181000	31707000	18708000	26820000
MW10146799	Histidinyl-Leucine	C05010	-	-	268.154	-	C12H20N4O3	A	2619200	1421900	1142100	707360	601920	1189500	1393100	311780	1202700	320000	354800	261010	16076000	39102000	31586000	28581000	28559000	31913000	25266000	25368000	25949000	26379000	24564000	21214000	853200	896420	2508600	1694300	3433900	2564100	1365500	966700	1448900	397680	730100	529590	113450	244800	266120	189300	209020
MW10146888	beta-Hydroxyisovaleric acid	C20827	-	-	118.063	-	C5H10O3	A	1708100	1837900	1866600	1821400	1806600	1723700	1752500	1769000	1612400	1991000	1764100	1781300	2322100	2251500	2147900	2144700	2183400	2205400	2188100	2201400	2175200	1959600	2218400	2144500	2104600	2167500	2127100	2266800	2195800	2231300	2008600	2053400	2108400	2235900	2150400	2152000	1597900	1935900	1750800	1856100	1855900
MW10146991	2,3-Dihydroxy-3-methylbutanoate	C04039	-	-	134.058	-	C5H10O4	A	26260000	25088000	27719000	38979000	43353000	32613000	27898000	10257000	27767000	19709000	29939000	29126000	140270	184200	76655	142990	98149	202970	131570	104230	112570	136590	132120	221160	379000	505260	443660	543260	360440	451850	568980	308660	507540	750870	402020	665780	26653000	43557000	38883000	29681000	19293000
MW10147846	N6-Isopentenyladenosine	C16427	-	-	335.159	-	C15H21N5O4	A	NA	NA	NA	NA	NA	NA	NA	NA	NA	NA	NA	NA	507850	225060	235990	230660	342990	188920	196190	420910	282990	381340	325460	221460	2381.5	15165	13130	5562.2	10582	8072.1	NA	4289.3	NA	4923.2	NA	NA	NA	NA	NA	NA	NA
MW10149758	populin	C10823	-	-	390.131	-	C20H22O8	A	70433	67894	72478	41351	11135	16735	62593	36768	63542	18022	1347.6	5510.6	NA	NA	1273.5	NA	NA	NA	NA	NA	NA	NA	NA	NA	23995	NA	NA	NA	NA	NA	9601.8	NA	NA	NA	NA	NA	107790	104910	55666	60951	125780
MW10149920	Aesculin	C09264	HMDB0030820	-	340.079	-	C15H16O9	A	3685400	5323800	3530100	3931200	2137200	2672000	4583000	2727600	3005500	2839100	421690	1208700	20221	58395	28079	252030	74417	151040	17884	19589	8284.4	123510	30761	277420	257890	8844.9	22897	27473	17995	22734	311190	262420	216550	22383	80507	142060	7249400	8108800	9525200	7879900	7414100
MW10149963	Umbelliferone	C09315	HMDB0029865	-	162.032	-	C9H6O3	A	35769	37621	49640	69579	36077	79632	31308	36833	27310	80095	48177	46328	233280	264430	189960	88673	181980	226030	319360	118150	69584	109000	81048	170000	3149500	4085200	3992600	2974300	2049600	2511950	7290900	5835100	9617000	3984900	2636900	3703600	62797	46915	245310	57107	26284
MW10150048	Phlorhizin	C01604	-	-	436.137	-	C21H24O10	A	5317.1	6692.4	15379	11701	5253.4	7669.2	10997	NA	NA	8743.7	4192.8	8416.6	65996	43123	21346	47921	26704	43597	30399	32531	22370	44442	23696	33145	9166.8	NA	12326	NA	5624.6	NA	NA	9178.2	9057.2	NA	3881.2	NA	27163	15688	41851	16909	22026
MW10150090	Daidzin	C10216	-	-	416.111	-	C21H20O9	A	8648500	10475000	17545000	8701400	7406500	7952800	13844000	2024800	7814300	3871300	3557900	10048000	13420	18860	15189	81608	16281	17729	16589	34593	41538	17512	12417	189840	12245000	5329600	5138800	9655800	5896700	7776250	24425000	21001000	21875000	8627600	7752600	8509900	NA	NA	5750.6	NA	NA
MW10150310	(E)-3-[4-[(2S,3R,4S,5S,6R)-3,4,5-trihydroxy-6-(hydroxymethyl)oxan-2-yl]oxyphenyl]prop-2-enoic acid	C04415	-	-	326.1	-	C15H18O8	A	196930	201150	495340	167620	143640	295000	437380	321810	244010	483280	573810	240630	23185	38943	11487	34475	32392	52066	38342	17783	5297.6	35156	8412.4	57776	234010	81484	88442	201920	121310	161615	305770	218120	284730	176620	230680	269720	623790	754720	850630	843410	627850
MW10150390	Nicotinic acid mono nucleotide	C01185	-	-	336.048	-	[C11H15NO9P]+	A	426000	391200	485330	387160	442340	486090	503950	433040	415000	502680	597600	592820	9290.3	5097.4	3705.9	9544.6	4511.2	5097.8	4086.8	7039.4	4043.2	9897.1	8065.3	15290	2662	NA	NA	3016.2	NA	NA	5355.1	7172.4	4500.2	3539.2	1955.8	5111.6	350180	351480	384700	435630	388820
MW10150551	Quercetin 3-galactoside	C10073	HMDB30775	-	464.096	-	C21H20O12	A	19648	18914	56411	57708	57809	94867	35808	74526	33326	192820	92690	54987	1148000	1058300	529450	1211100	953900	952060	889440	564600	388580	719170	870120	1002700	10496	NA	NA	18880	13439	16159.5	26472	51387	28172	5891.6	4886.3	8821.6	234240	292100	974040	235380	126220
MW10150859	1-Galloyl-glucose	C01158	-	-	332.074	-	C13H16O10	A	3187700	5246200	3681400	1030700	712500	758270	3646200	1265700	3223800	955160	672840	539130	NA	NA	NA	NA	NA	NA	NA	NA	NA	NA	NA	NA	1845300	1916600	1179800	346190	522260	434225	2469100	2412000	3072500	756020	541830	620140	35624	46801	96551	55796	30294
MW10150932	Naringenin-7-O-glucoside	C09099	-	-	434.121	-	C21H22O10	A	827210	1403200	1715300	1217300	1034500	894200	1467000	578130	884390	638840	375130	1241500	865830	668180	493600	1245300	844420	792870	420440	789160	499210	1068800	774610	1224800	NA	NA	NA	NA	NA	NA	NA	NA	NA	NA	NA	NA	NA	NA	NA	NA	NA
MW10151556	Quercitrin	C01750	-	-	448.101	-	C21H20O11	A	317990	435030	1200600	1361100	1273500	1387100	1006600	874470	828690	2669400	1293000	1411700	11254000	16237000	5314100	21410000	13201000	8857400	5670500	3788800	2760600	5150300	11013000	5896900	26802	31153	14856	77319	63773	70546	27603	62403	60139	NA	NA	NA	2127300	2229200	10010000	2072800	1143700
MW10151604	Kaempferol-3-O-rutinoside	C21833	-	-	594.158	-	C27H30O15	A	22883	11991	39581	27657	53886	95102	19408	37262	18039	93213	42403	85097	795550	400110	226870	246180	372100	466380	507270	199830	122380	315540	495830	429700	NA	NA	NA	3244.7	13044	8144.35	NA	NA	NA	NA	1333	3384.7	413050	342000	1111800	260260	216820
MW10151610	rutin	C05625	-	-	610.153	-	C27H30O16	A	54034	135580	194720	196170	162960	217470	106630	178100	87348	259940	221230	198380	2061200	1504700	1216500	1985300	1812500	1518800	1363200	1756400	1731000	3138300	1733600	1721700	12762	6509.5	4168.2	13962	23987	18974.5	16374	28579	19306	5293.3	5269.9	2429.3	740660	1242200	4050200	2271000	398600
MW10152517	b-Ala-Lys	C05341	-	-	217.143	-	C9H19N3O3	A	861800	653000	902980	1017400	1063700	1214800	503820	722380	856210	869160	905470	910010	3309100	3239100	3408300	1706300	4532600	2251800	1852300	4094600	2921400	1923400	2600900	2184500	1060000	3297900	3593700	1333300	2532600	1932950	979590	1134300	1256900	750210	808650	518180	1338600	1136400	1268500	1380600	1502000
MW10153376	Xanthosine 5'-monophosphate	C00655	HMDB0001554	-	364.042	-	C10H13N4O9P	A	24504	9630.1	16557	16518	14606	19536	13340	8698.1	16093	14250	19610	14038	778540	879510	858570	371270	1243700	548650	566710	1149100	753230	480700	871930	503240	133710	695450	559190	214670	406520	310595	147120	202620	199840	160350	107490	103900	17977	18646	14402	23923	29785
MW10153561	8-iso-13,14-dihydro-15-keto-PGF2	-	-	-	354.241	-	C20H34O5	A	26475	23538	24583	24585	23881	20069	17302	23667	19786	21573	22661	21501	44240	33843	25574	27337	31540	36790	24739	34336	34546	32431	33305	24872	41668	50569	44987	64332	54783	59557.5	64525	166570	98205	79505	78712	53900	21878	22989	18672	23347	20638
MW10153678	alpha- Kainic acid	C12819	-	-	213.1	-	C10H15NO4	A	609280	607060	635020	673630	669370	645940	647090	891830	567590	499670	494420	421450	529050	213350	277160	620530	390400	321560	234230	433920	139860	525400	354510	587140	3787200	1580300	1342100	1722700	1865500	1794100	1816200	2248400	2382300	2148600	1595100	1948700	771360	459370	434350	520470	962230
MW10154227	Kaempferol-3-O-glucoside	C12249	-	-	448.101	-	C21H20O11	A	744540	1128300	2353900	2408100	2215700	2521000	2113600	1951300	1442300	4532600	2130000	2605900	20511000	28021000	8704400	42819000	24183000	16412000	9568800	6537600	4835400	9183700	27551000	15531000	71018	35446	33505	154410	117130	135770	155830	216400	154470	58494	30646	42278	4833100	5181700	18669000	4833400	2637200
MWC10001438	Quinolin-2-ol	C06338	-	146.059	145.053	[M+H]+	C9H7NO	A	338440	432700	409070	1095900	659290	686700	335640	412950	340180	547450	227570	406310	682320	450910	278800	688650	618500	710780	415300	67790	59239	550730	318330	813870	107960	19859	39978	116950	87084	102017	99899	73436	98394	100680	96983	167660	221320	389160	249170	207830	301850
MWC10002251	D-Quinovose	C08352	-	201.025	164.068	[M+K-2H]-	C6H12O5	A	6073400	5697500	5353000	5057100	4936500	5228000	5231000	4852300	5726200	4603400	4016300	4527400	1563300	1353000	1386300	1085800	1016300	1185600	1002500	1266300	1424600	1163200	1328300	1057100	770910	296610	348790	526130	401020	463575	718620	633060	565850	515030	523310	581320	6826000	6650000	6815000	6623700	6411000
MWC10006054	Dibutyl adipate	C14253	-	259.19	258.183	[M+H]+	C14H26O4	A	71632	69009	66774	57534	51865	74685	60995	47806	38515	65424	60130	47661	39210	59947	47906	55171	51207	66147	72467	54172	60136	47160	84703	63688	50772	86163	59372	37508	66655	52081.5	61570	61501	55081	44481	36136	65222	39008	56814	50116	40885	69915
MWC10006767	Dikegulac acid	C18825	-	292.136	274.105	[M+NH4]+	C12H18O7	A	8481.1	7292.8	NA	54583	52172	65230	6808.4	30927	8017.1	86647	98550	96042	5157.9	3021.6	NA	22268	29988	18171	5669.4	NA	2440.6	36240	20478	33666	NA	NA	NA	5495	3324.7	4409.85	NA	NA	NA	5864.5	5818.5	5818.5	223540	304830	437490	292570	167540
MWC10009420	3',5'-Cyclic Inosine monophosphate	C00943	-	329.029	330.037	[M-H]-	C10H11N4O7P	A	NA	NA	NA	NA	NA	NA	NA	NA	NA	NA	NA	NA	NA	NA	NA	NA	NA	NA	NA	22265	27882	NA	NA	NA	145270	648530	441260	376640	450690	413665	116480	140840	126070	236110	300220	373950	NA	NA	NA	NA	NA
MWC10137200	3-Hexenedioic acid	-	HMDB0000393	145.049	144.042	[M+H]+	C6H8O4	A	3870400	4553100	4626300	6348100	5470800	5746300	4189300	5189400	4540900	6179500	6446600	5565400	NA	NA	NA	NA	242830	121410	141110	NA	NA	140010	211960	153610	298060	NA	NA	166780	155930	161355	214820	220220	179650	NA	NA	261720	13356000	14482000	12579000	12888000	12488000
MWC10137227	2,4,6-Trihydroxybenzoic acid	-	HMDB0029649	151.004	170.022	[M-H2O-H]-	C7H6O5	A	59876	90054	68346	108900	46655	74053	58226	60633	50418	61593	26289	35532	59912	52652	40110	85375	57380	94003	78344	34878	19742	79039	46364	104700	15014	2139.7	1205.3	5467.3	6658.2	6062.75	38775	20921	23375	3780	7278.1	6989.5	912610	657660	554540	420100	632700
MWC10137321	LysoPC(P-16:0)	-	HMDB0010407	502.33	479.338	[M+Na]+	C24H50NO6P	A	38809	52163	28194	54475	NA	39587	54994	NA	NA	79212	NA	NA	2966800	4190300	4074000	4837400	3108100	4253900	5243600	4867200	2780800	4807400	4445900	3778400	3874600	5356700	5287300	3848200	4267800	4058000	3974000	3965300	2667800	3701100	3718700	4858200	NA	NA	NA	NA	NA
MWC10137324	Quercetin 3-O-(6''-acetyl-glucoside)	-	HMDB0029271	507.112	506.106	[M+H]+	C23H22O13	A	92185	91079	212880	142130	60917	221760	126140	174340	97060	349950	87070	104410	77511	308640	133560	12245	22525	62091	485350	54682	21711	8079	10289	15270	22205	21431	9720.8	19607	42562	31084.5	24324	29374	18507	NA	NA	NA	11878	5800.4	20626	7434.4	10817
MWC10137350	1-Oleoyl-2-myristoyl-sn-glycero-3-phosphocholine	-	HMDB0008097	732.547	731.547	[M+H]+	C40H78NO8P	A	2836600	3331300	3202900	3782100	3031000	3827300	2556100	4373900	4400400	3379900	2695800	3451200	3457000	2658500	4291600	2706500	3463600	3312800	3642000	3905500	4247100	4036100	3636400	3092500	2312200	3452600	4241000	3228600	3543400	3386000	3359500	3245400	4026700	3824100	3946500	3238700	4447300	3856400	3226800	3857500	3496800
MWC10137473	LysoPC(O-18:0)	-	HMDB0011149	532.372	509.385	[M+Na]+	C26H56NO6P	A	81713	12937	22898	44031	16160	26004	18587	6443.2	4330.8	11073	20865	20925	597660	669480	895080	952170	1017700	802380	958970	1812200	1153900	2108000	2064800	1673600	54476	87262	58769	131830	67779	99804.5	45371	39727	94655	102570	NA	60492	NA	46981	17833	57075	NA
MWC10137557	alpha-Methylphenylalanine	-	HMDB0029223	197.128	179.095	[M+NH4]+	C10H13NO2	A	40952000	45854000	47072000	36676000	36161000	36396000	37312000	31952000	38906000	29309000	29391000	31855000	2482000	1603600	1408200	1836900	1834500	1890000	1288900	2281800	1501800	1750400	1957400	1817500	4376900	1468000	1591400	2410400	2009700	2210050	4432400	2831900	3860700	3048800	2750700	3187400	135400	154020	162260	155660	160690
MWC10140323	Eleutheroside E	C20786	-	765.259	742.268	[M+Na]+	C34H46O18	A	591180	484020	716490	654240	581770	642520	605480	707610	689520	1035100	908020	735810	8855.4	NA	10313	27124	12978	10033	NA	6308.2	5908	7317.4	16781	13691	168810	135110	99369	143340	71741	107540	227550	145770	147800	86599	115760	135860	298370	392820	437890	426780	340070
MWC10141628	Vanylglycol	C05594	HMDB0001490	149.059	184.074	[M+H-2H2O]+	C9H12O4	A	21140000	20611000	16627000	19986000	15371000	16912000	18604000	18047000	18584000	14156000	10247000	10655000	5383800	3940000	3394300	6056000	5625000	4813500	3104600	4684500	2817000	6214600	4597800	5568000	30265000	10432000	11190000	13316000	12809000	13062500	21474000	16955000	22611000	16975000	16124000	16665000	21249000	20238000	17176000	15963000	21429000
MWC10144158	LysoPC(P-18:0)	-	HMDB0013122	508.375	507.369	[M+H]+	C26H54NO6P	A	55645	51859	39004	44812	39655	52419	47747	58448	45510	62008	33556	48793	792800	1075700	1547900	2232500	1007300	1394500	1463700	1441500	1154500	1689300	1513800	1072900	410090	262720	194790	421020	178320	299670	307730	383160	391160	383460	339480	251690	NA	NA	NA	NA	NA
MWC10144191	DG(16:0/18:1(9Z)/0:0)	C13861	HMDB0007102	617.51	594.522	[M+Na]+	C37H70O5	A	7204400	7395200	7728600	10036000	8082600	8010600	4627000	6451000	5107900	9178200	10640000	12238000	21358000	30380000	26510000	19727000	31052000	28469000	45721000	31697000	29005000	33595000	41074000	30119000	57722000	78275000	57368000	42666000	50312000	46489000	42974000	34101000	61259000	66595000	39227000	46388000	11601000	15041000	15128000	14451000	9843400
MWC10144211	N-Palmitoylglycine	-	HMDB0013034	278.247	313.262	[M+H-2H2O]+	C18H35NO3	A	383030	407180	324330	381710	397410	360600	344380	399240	387870	321960	313810	321730	518270	399070	425510	454230	496800	460010	462550	448470	472790	553510	474580	514680	413690	367610	388500	366830	377960	372395	346340	348540	315320	433640	342540	359450	403820	346640	356170	324730	350670
MWC10144257	Dodecylbenzenesulfonic acid	-	HMDB0059915	325.182	326.192	[M-H]-	C18H30O3S	A	108720	98815	112260	89118	79000	60341	67577	71241	66963	56259	59831	60294	45260	41401	44849	41224	46357	35137	36325	38047	46192	52261	40959	38899	44132	82204	68032	71712	74894	73303	46325	66549	60602	80845	69342	75505	172940	192520	83293	76556	72662
MWC10144294	Lauric acid diethanolamide	-	HMDB0032358	288.253	287.246	[M+H]+	C16H33NO3	A	292760	261500	322120	310160	284380	292270	309890	271860	329340	328560	285430	303470	309150	287650	298420	313700	323810	260680	274970	270160	267570	268530	276630	292310	277280	233260	259140	230800	265560	248180	273000	258650	227330	268560	250890	259050	354250	380560	318190	263490	517600
MWC10144391	Oleic acid methyl ester	C03425	-	297.279	296.272	[M+H]+	C19H36O2	A	243990	177320	437110	321460	483630	298710	310730	398650	489030	511300	250320	275190	336160	291380	352100	453480	351030	435850	372320	506840	214820	559520	444210	372560	333810	454280	479080	503220	353640	428430	339110	388460	537260	447850	341860	446230	509570	440800	495490	434990	708210
MWC10144473	Octanoylcarnitine	C02838	HMDB0000791	286.203	287.21	[M-H]-	C15H29NO4	A	141750	114020	132960	138480	99753	115080	92350	89333	105520	100360	80618	104140	65304	87202	82141	125430	79118	77659	79473	85215	82137	86131	86898	77971	84765	80607	87858	99286	82461	90873.5	58849	75099	87864	82246	72686	78262	73719	66570	43237	108560	82184
MWC10144651	4-Oxo-2-nonenal	-	HMDB0060285	172.133	154.099	[M+NH4]+	C9H14O2	A	270790	384270	268580	260880	176440	166200	343940	145810	278650	220380	418770	118760	77793	100920	133790	52174	53167	112630	97924	105320	119640	96417	128520	89110	263940	427640	267210	217550	394180	305865	461620	322560	224770	368150	389370	380120	643890	903080	939200	709180	859920
MWC10145216	Propionylcarnitine	C03017	HMDB0000824	218.138	217.131	[M+H]+	C10H19NO4	A	15904000	19072000	13176000	6546200	5592300	8430000	12338000	8209900	18975000	5576700	1311200	2781200	489910	1330100	3153400	242340	306730	757960	480360	307610	1166500	258490	403420	478540	596380	129040	96645	155370	94524	124947	450070	233930	404490	254720	219550	268190	37146000	56539000	30726000	27517000	50769000
MWC10146372	Alpha-Linolenoyl ethanolamide	-	HMDB0013624	322.274	321.267	[M+H]+	C20H35NO2	A	NA	NA	NA	NA	NA	NA	NA	1717	1643.2	2564.6	5272.9	2299.4	1197900	991230	980730	1428300	1051300	1172300	757490	987770	559570	1644800	1011800	1169600	74861	199970	75475	113890	76015	94952.5	35461	64462	89671	110230	95236	57495	1276.4	2036.1	2846.3	2192.1	NA
MWC10146663	14-Methylpentadecanoic acid	-	HMDB0031068	257.247	256.24	[M+H]+	C16H32O2	A	1126200	445250	279140	226710	271420	215430	391030	222750	285980	234470	158260	134970	278620	109190	170870	50044	46605	147430	128810	235780	276090	116640	393090	125550	118600	198000	119520	117560	263010	190285	394730	263840	117940	387970	261400	217570	712770	335640	581570	178890	539070
MWC10146955	2,6-Di-tert-butyl-4-hydroxymethylphenol	-	HMDB0032048	219.173	236.178	[M+H-H2O]+	C15H24O2	A	8098700	7407400	7558700	7437100	7990800	7351300	7153500	6859100	6992800	7922700	7907100	7526200	7191500	7313600	7366500	7186900	7465800	7497600	8099200	7148800	7641100	7647100	7518700	7454200	7725100	7407600	7346700	7442000	7301000	7371500	7263000	7243400	7525000	6994700	7979100	7068200	7890100	7561500	7106400	7456300	7634800
MWC10147347	Galacto-N-biose	C07278	-	406.134	383.143	[M+Na]+	C14H25NO11	A	22659000	18323000	27199000	9601900	11477000	10281000	24515000	18456000	22639000	13504000	22060000	14253000	201760	322000	313340	312450	330490	258060	384750	649280	252590	418140	408140	286300	444270	136500	140760	244470	110450	177460	848740	589660	685000	435030	310400	495160	118100	53978	54666	42367	47390
MWC10147808	21-Deoxycortisol	C05497	-	423.136	346.214	[M-H+2K]+	C21H30O4	A	1154700	1848400	3518000	918070	494190	3254700	1289700	322080	1095800	3444700	593890	1032500	166750	86077	90348	87361	149510	13856	72698	61940	114880	50655	147500	294320	56970	46269	14783	41113	64906	53009.5	120200	107690	103820	162850	139910	65693	1346900	1184800	1686400	1221600	1222100
MWC10148942	3-Amino-2,3-dihydrobenzoic acid	C12110	-	140.067	139.063	[M+H]+	C7H9NO2	A	1130800	1342900	1572800	1426100	1590300	1392600	1362500	1486900	955740	1439300	1440900	1362600	194360	160340	277740	551340	341360	181470	508500	267810	191180	301070	459650	310390	309050	733370	933620	901180	1189800	1045490	609400	363720	629120	523760	805050	876170	269190	166620	300160	294730	243700
MWC10149128	Aucubin	C09771	-	369.113	346.126	[M+Na]+	C15H22O9	A	14365000	19511000	10707000	18313000	11043000	12422000	11205000	13772000	16273000	11770000	5803700	6565000	2728400	1625500	1324600	3876300	2721700	2216200	906390	2303400	943550	3465700	1667900	2843300	38064000	8108300	8658200	10679000	11503000	11091000	23790000	14592000	24201000	14650000	16280000	18411000	15145000	12625000	10093000	9590900	14755000
MWC10149695	Baicalin	C10025	-	445.075	446.085	[M-H]-	C21H18O11	A	620550	1044100	1470000	998450	694360	571090	993080	177580	544360	308080	282380	717670	NA	NA	NA	18250	NA	5703	NA	NA	NA	NA	3893	13618	201830	94559	78640	166210	92310	129260	367830	329980	324000	115860	154120	158060	NA	NA	NA	NA	NA
MWC10149824	3-(2-Hydroxyphenyl)propanoic acid	C01198	HMDB0033752	167.069	166.063	[M+H]+	C9H10O3	A	119850	234180	274850	167700	135640	107700	231650	123770	161040	119050	51842	144800	293710	222620	125900	244270	184250	217250	157600	152770	107820	212170	122700	185350	1022700	502930	440860	749410	504080	626745	747840	668530	861330	442420	391910	383030	NA	NA	NA	NA	NA
MWC10149983	Arbutin	C06186	-	271.082	272.09	[M-H]-	C12H16O7	A	315010	2489000	467140	280540	222420	311250	1083600	265760	1360100	260290	39875	91098	NA	NA	NA	NA	NA	7344.9	NA	NA	NA	NA	NA	13901	110060	NA	NA	NA	NA	NA	53789	55753	15293	NA	NA	NA	32439	34389	49590	56826	33292
MWC10150074	Genistin	C09126	-	433.112	432.106	[M+H]+	C21H20O10	A	6171300	13045000	24215000	11335000	6074100	8201200	14712000	1592200	7319300	5891400	4850900	8174000	50814	77389	25995	208980	115700	102900	66722	48906	49180	NA	NA	321310	14527000	9082100	7891800	14297000	8885200	11591100	35253000	34078000	28631000	9471000	8674800	9355700	37543	42025	72705	23937	46471
MWC10150179	Kaempferol	C05903	-	285.04	286.048	[M-H]-	C15H10O6	A	NA	NA	NA	3350.2	2928.9	4479.2	NA	NA	NA	12301	3237	3383.8	2181900	3329500	1059100	1158600	2564500	684700	139520	89126	93434	56015	3123900	439220	NA	NA	NA	NA	NA	NA	NA	NA	NA	NA	NA	NA	2472.2	NA	8587.2	2974.3	NA
MWC10150418	Morin	C10105	HMDB0030796	303.049	302.043	[M+H]+	C15H10O7	A	10987	11400	15537	20381	15364	18845	28768	9089.3	11936	40774	19678	44478	5003900	10624000	4738600	4127000	1171000	2598800	601770	171150	226320	69931	7260000	1630800	NA	5328.4	5391.8	8142.6	4593	6367.8	8652.2	15845	8508.8	NA	2056.8	2245.2	20300	24670	34183	27634	23665
MWC10150516	Luteolin 7-glucoside	C03951	HMDB0035588	447.091	448.101	[M-H]-	C21H20O11	A	139510	188110	63222	135240	51269	116480	133300	111780	159990	142050	28605	62481	88430	110820	52264	43738	64209	94300	71172	65971	47742	81796	39667	65258	47064	16106	9980.6	18797	15447	17122	52095	23054	54808	9311.1	16406	17434	2204200	1612100	2169600	1336900	2053400
MWC10150863	Dihydromyricetin	C02906	-	303.049	320.053	[M+H-H2O]+	C15H12O8	A	103010	138900	340750	368500	325050	398340	275510	337550	194880	979330	347550	337420	3628600	3347900	1576100	4744500	3538600	3578700	3498300	2003800	1281300	2962200	3171000	3419600	26150	14971	10346	40307	40664	40485.5	38517	66528	60091	18349	NA	7066.1	869950	1209700	3244400	894770	420170
MWC10151679	Cholesta-5,7-dien-3-ol, (3 )-	C01164	HMDB0000032	429.318	384.339	[M-H+2Na]+	C27H44O	A	316640	294850	322760	288650	279800	299670	276110	230740	273590	238470	223620	222540	251080	233680	225150	212950	218660	238980	248400	272890	272420	245740	278290	281600	282380	260590	311360	305670	283300	294485	250040	276870	272630	311360	325320	283670	276600	300080	251470	266310	293620
MWC10152225	(+)-Norpseudoephedrine	C08300	-	134.096	151.1	[M+H-H2O]+	C9H13NO	A	2625800	2737700	3061100	2369700	2284800	2252900	2453700	1939100	2480300	1845500	1855000	2010500	161910	101630	71420	128880	113320	120250	88591	152890	86853	111270	133940	115540	277450	100820	89356	157610	141340	149475	283620	171720	239840	199920	177230	208450	9794	13193	14241	10159	19545
MWC10152463	Bicine	-	HMDB0011727	186.073	163.084	[M+Na]+	C6H13NO4	A	641190	945560	892560	1058000	862210	781640	595220	867440	922780	773510	1130400	919770	33805	62018	41877	65775	35216	38668	48630	34658	51118	88482	44094	82147	150430	77237	79486	233530	194730	214130	126230	115470	142840	188140	174450	204370	367230	477230	375500	414730	358210
MWC10152584	N-Carboxyethyl-g-aminobutyric acid	-	HMDB0002201	176.091	175.084	[M+H]+	C7H13NO4	A	21575000	28358000	22000000	24826000	14939000	14750000	26212000	24298000	27008000	17477000	10855000	11209000	7418900	7488500	7666700	11275000	8904100	6793700	9124600	7992200	5099700	11263000	6782800	8924800	1700700	1198600	961280	2012900	1658200	1835550	2251700	1771900	2444200	1184700	1499200	1670800	20286000	15988000	12307000	15430000	19363000
MWC10152819	Allantoic acid	C00499	HMDB0001209	175.047	176.055	[M-H]-	C4H8N4O4	A	16563000	10579000	6634300	6427400	10378000	10545000	10361000	15563000	13703000	7343700	4862100	5969800	405130	414830	346990	221360	299060	277800	218050	618230	267640	331490	758540	306790	476700	162850	135240	558950	307710	433330	608880	583940	700420	472430	436010	398300	36210000	31061000	32585000	34666000	21496000
MWC10152917	Arabinonic acid	C00878	HMDB0000539	165.04	166.048	[M-H]-	C5H10O6	A	24206000	23984000	26946000	23383000	26684000	27924000	23564000	30368000	29365000	22835000	21160000	22671000	2323000	2119300	1394500	2836700	2407400	2889100	2638300	1973300	1329800	3131200	2374300	3528300	2785900	906620	1064100	2528900	2096900	2312900	3312300	2167300	3227200	2586300	2558000	3607100	10351000	9691800	9383100	10641000	9806600
MWC10152933	2-Amino-2-deoxy-D-gluconate	C03752	-	194.064	195.074	[M-H]-	C6H13NO6	A	205140	201040	192900	168510	176010	189380	189130	202340	225920	188670	177230	163140	17570	10769	13193	16981	11337	8819.2	16434	9428.2	10448	11161	14760	15580	151370	75335	55147	119480	96704	108092	163460	103480	190880	157170	123240	120240	666870	484700	513140	526590	554360
MWC10153032	-Gentiobiose	C08240	-	360.148	342.116	[M+NH4]+	C12H22O11	A	321200	238960	281680	783660	485520	614510	501340	280530	278130	321900	512230	NA	NA	NA	NA	NA	7727.3	NA	NA	NA	NA	NA	NA	NA	127020	NA	45890	193480	162830	178155	181240	91216	120720	90675	148100	238620	458600	245570	290500	378250	390020
MWC10153395	Albendazole sulfoxide	C02809	HMDB0059609	282.095	281.083	[M+H]+	C12H15N3O3S	A	828570	830100	879740	1008700	877760	837930	797200	984330	911940	937890	643940	672870	16486	12530	8485.6	16740	13717	8727.4	9232.8	20703	7911.9	24844	14155	11838	5737.5	4031.4	4277.6	8900.4	3742.2	6321.3	11875	15231	11447	12655	12687	NA	594850	745190	641440	630410	915950
MWC10153448	Palmitoyl ethanolamide	C16512	HMDB0002100	300.289	299.282	[M+H]+	C18H37NO2	A	99077	86002	104480	90306	85600	78389	73169	69496	67375	72595	67683	55446	738910	728280	446700	510150	577970	646720	517870	636170	367290	771290	558210	749250	147900	359780	241060	267270	199810	233540	139390	133390	196070	222550	170760	141190	68017	74451	61615	71244	90575
MWL0000020	13-Docosenamide	-	-	-	337.334	-	C22H43NO	A	51088000	19535000	19386000	22412000	27050000	23234000	16685000	18856000	15533000	16556000	30090000	16082000	17918000	6065400	3421300	4595100	3502600	4125600	4374300	6358300	30980000	4287400	4177300	4734400	4021900	3894900	3358500	4968300	3955300	4461800	33932000	3753200	5515700	4199500	7024200	4310800	3422700	10632000	12868000	11759000	37241000
MWL0000032	N-hexadecyl hydroxyproline	-	-	-	355.309	-	C21H41NO3	A	1903	1642	2118.4	3378.6	2686.4	3296.6	1898	2369.7	1724.8	2948.3	2924.2	2222.9	103830	56945	102960	157990	120380	90610	55271	177270	57950	228660	149750	95951	148890	58190	40779	81726	58097	69911.5	158470	107100	207910	103230	86421	71399	2609.7	1697.6	2040.8	2081.7	2079.7
MWL0000270	3,7-Dimethyl-2 E, 6-octadienyl acetate	-	-	-	196.146	-	C12H20O2	A	1317700	1201500	1459400	1310600	1495400	1289400	1461000	1321100	1474500	1521100	1391200	1534400	1431400	1357100	1194500	1362200	1274000	1287900	1303200	1383300	1276600	1305700	1361200	1383600	1382300	1523500	1479500	1329900	1400500	1365200	1542800	1411300	1472800	1366500	1534700	1515500	1461700	1555900	1570100	1462800	1599000
MWL0000271	N, N-dimethyldodecylamine N-oxide	-	-	-	229.241	-	C14H31NO	A	101390	92138	55761	233890	102760	137150	187960	310860	135680	201130	137400	303250	NA	11673	11185	40261	34483	74217	NA	30808	66702	100400	41815	20084	NA	15568	17042	152960	115350	134155	21218	37896	44354	83263	81086	43117	79356	42887	59301	59016	74774
MWL0000363	Cyclopeptin	C20579	-	-	280.121	-	C17H16N2O2	A	476370	425940	476690	403540	417930	393260	430670	412140	403110	408810	431740	454200	459480	467830	440300	433120	503820	474900	518460	511130	468790	550210	511520	469350	511250	452510	506360	443940	467320	455630	514800	506960	488350	454760	449760	482130	398240	424370	440000	447830	425220
MWL0000610	4-Methylbenzaldehyde	C06758	-	-	120.058	-	C8H8O	A	24434000	24682000	20385000	23832000	17763000	19828000	22321000	20070000	23530000	16654000	11479000	12483000	6941700	4670700	4182600	7321700	5972900	5770800	3657000	5912600	3628200	7166800	5647900	6070500	34982000	12235000	12638000	15342000	16039000	15690500	24369000	19977000	27057000	20073000	19663000	20958000	25609000	24173000	20857000	19677000	25816000
MWL0000614	Isosphingolipin	C18079	-	-	192.042	-	C10H8O4	A	31060	29162	38109	69284	26648	35439	33427	29708	37634	45310	25195	37222	168800	315040	177740	79799	123460	172890	287610	99403	79390	32640	23745	114550	759740	1509600	1434300	953520	634500	794010	1582700	1268200	2424600	1775500	1132300	1334800	241160	271840	341760	238910	146430
MWL0000629	Erucamide	-	-	-	337.334	-	C22H43NO	A	50640000	21472000	18536000	23207000	26092000	23436000	16476000	18867000	16063000	15876000	30738000	16856000	18408000	6601100	3464400	4627000	3564900	3926200	4352700	6511800	27556000	4287500	4503500	4497600	3732800	4343900	3467600	4971000	4036300	4503650	34869000	4023900	5722600	4289700	6767900	4521300	3491000	10655000	12268000	12053000	37795000
MWL0000640	Cycloleucine	C03969	-	-	129.079	-	C6H11NO2	A	22605000	27485000	31870000	30994000	29198000	28520000	35730000	29521000	34540000	11573000	7244400	22370000	12004000	14201000	11119000	19007000	15263000	15422000	13770000	15167000	8334000	19406000	13499000	18058000	6625100	8914100	10853000	6900000	7162100	7031050	9106100	5476400	6541400	5221900	4423700	6149600	18089000	16009000	17815000	21601000	18825000
FF, silkworms reared on formula feed; ML group, silkworms reared on mulberry leaves.
B, hemolymph; M, midgut; S, posterior silk gland.
[truncated: 39 more columns]

## Sheet: Table S2
Table S2. Lists of significantly different metabolites between the silkworms fed formula feed and those fed mulberry leaves among the midgut, hemolymph and posterior silk gland.
Midgut						Hemolymph						Posterior silk gland
Compounds	Class	VIP	Log2FC	FDR	Type	Compounds	Class	VIP	Log2FC	FDR	Type	Compounds	Class	VIP	Log2FC	FDR	Type
L-Cystine	Amino acids, peptides, and analogues	1.15259	2.39777	0.000697227	up	L-Asparate	Amino acids, peptides, and analogues	1.42652	1.56295	7.64954e-12	up	L-Cystine	Amino acids, peptides, and analogues	1.23985	3.45479	4.76125e-05	up
L-Aspartic acid/L-Asparate	Amino acids, peptides, and analogues	1.33339	2.4196	3.66442e-05	up	L-Glutamate	Amino acids, peptides, and analogues	1.46935	1.74645	5.6934e-15	up	L-Threonine	Amino acids, peptides, and analogues	1.22527	1.86222	0.000796715	up
L-Histidine	Amino acids, peptides, and analogues	1.31759	1.69218	1.91588e-05	up	L-Histidine	Amino acids, peptides, and analogues	1.44175	1.42782	3.30443e-11	up	L-Arginine	Amino acids, peptides, and analogues	1.22912	1.70923	9.2699e-06	up
4-Hydroxy-L-glutamic acid	Amino acids, peptides, and analogues	1.45622	1.89726	4.758e-08	up	3-Hydroxymethylglutaric acid	Amino acids, peptides, and analogues	1.30529	-1.01051	6.66622e-07	down	Citrulline	Amino acids, peptides, and analogues	1.16619	2.51295	4.50862e-05	up
L-Asparagine	Amino acids, peptides, and analogues	1.32659	1.29352	0.000105813	up	L-Asparagine	Amino acids, peptides, and analogues	1.38721	1.29784	1.80026e-11	up	L-Glutamate	Amino acids, peptides, and analogues	1.37686	4.08451	1.55698e-15	up
L-Cystathionine	Amino acids, peptides, and analogues	1.04208	1.38676	0.0159278	up	L-Glutamine	Amino acids, peptides, and analogues	1.40273	1.68526	9.09053e-12	up	L-Histidine	Amino acids, peptides, and analogues	1.3759	4.7063	2.5056e-16	up
L-Glutamine	Amino acids, peptides, and analogues	1.44882	2.03948	7.01446e-09	up	Homocitrulline	Amino acids, peptides, and analogues	1.48828	4.81535	1.70997e-21	up	L-Serine	Amino acids, peptides, and analogues	1.15643	2.394	0.00170213	up
Homocitrulline	Amino acids, peptides, and analogues	1.52689	4.87554	3.52762e-14	up	Methionine sulfoxide	Amino acids, peptides, and analogues	1.29909	6.29458	1.02288e-13	up	3-Hydroxymethylglutaric acid	Amino acids, peptides, and analogues	1.31826	2.65517	1.79327e-10	up
Saccharopine	Amino acids, peptides, and analogues	1.23913	1.39224	0.00341987	up	N-Acetyl-L-phenylalanine	Amino acids, peptides, and analogues	1.3834	-2.059	5.36555e-11	down	4-Hydroxy-L-glutamic acid	Amino acids, peptides, and analogues	1.36795	4.19304	1.14458e-09	up
Methionine sulfoxide	Amino acids, peptides, and analogues	1.51979	5.03826	4.85422e-13	up	Gentisic acid	Benzenoids	1.43277	-3.07563	4.84458e-14	down	L-Asparagine	Amino acids, peptides, and analogues	1.38228	3.77854	6.26219e-16	up
N-Acetylleucine	Amino acids, peptides, and analogues	1.28683	1.73609	4.74744e-05	up	3,4-Dihydroxybenzeneacetic acid	Benzenoids	1.4285	-2.23659	7.08394e-14	down	L-Cystathionine	Amino acids, peptides, and analogues	1.20554	2.12482	6.39377e-05	up
3-Hydroxyanthranilic acid	Benzenoids	1.36284	2.1618	4.91692e-07	up	Xanthine	Nucleosides, nucleotides, and analogues	1.12816	1.18444	2.92567e-05	up	Homocitrulline	Amino acids, peptides, and analogues	1.31897	8.878	3.76942e-15	up
Xanthine	Nucleosides, nucleotides, and analogues	1.21307	1.1101	0.00634785	up	cis-Aconitic acid	Organic acids and derivatives	1.43324	-1.42761	1.14042e-11	down	Propionylglycine	Amino acids, peptides, and analogues	1.31858	2.81075	1.19417e-10	up
Citramalic acid	Lipids and lipid-like molecules	1.32994	2.69234	1.77461e-06	up	D-Glucose	Carbohydrates and carbohydrate conjugates	1.46022	2.23576	1.2393e-16	up	Sarcosine	Amino acids, peptides, and analogues	1.29825	3.52122	1.93658e-06	up
D-Glucose	Carbohydrates and carbohydrate conjugates	1.43109	1.32273	0.000162694	up	D-Mannose	Carbohydrates and carbohydrate conjugates	1.46722	2.59185	3.14134e-17	up	Galactitol	Carbohydrates and carbohydrate conjugates	1.17578	3.59943	3.36751e-05	up
Trehalose	Carbohydrates and carbohydrate conjugates	1.27579	-1.55832	1.03168e-09	down	D-Glucuronic Acid	Carbohydrates and carbohydrate conjugates	1.48048	2.67889	1.14163e-18	up	1-Methylxanthine	Organoheterocyclic compounds	1.26037	2.25395	0.000153242	up
Alpha-Lactose	Carbohydrates and carbohydrate conjugates	1.27579	-1.55832	1.01628e-09	down	Ascorbic acid	CoEnzyme and vitamins	1.40415	-1.84255	2.80931e-11	down	Adenosine monophosphate	Nucleosides, nucleotides, and analogues	1.34862	1.75599	2.16574e-09	up
Lactulose	Carbohydrates and carbohydrate conjugates	1.27579	-1.55832	1.00133e-09	down	Pantothenic acid	CoEnzyme and vitamins	1.478	1.41263	1.77133e-14	up	Inosinic acid	Nucleosides, nucleotides, and analogues	1.19173	2.28548	1.82408e-05	up
D-Maltose	Carbohydrates and carbohydrate conjugates	1.27579	-1.55832	9.86821e-10	down	Riboflavin	CoEnzyme and vitamins	1.4252	1.05271	3.42965e-11	up	Uridine diphosphate-N-acetylgalactosamine	Nucleosides, nucleotides, and analogues	1.35303	3.58308	8.53625e-11	up
L-Gulonolactone	Organoheterocyclic compounds	1.08369	2.60287	4.84476e-05	up	Taurine	Organic acids and derivatives	1.39238	2.64281	1.13935e-09	up	Citric acid	Organic acids and derivatives	1.28931	2.94415	2.52496e-06	up
Ascorbic acid	CoEnzyme and vitamins	1.13663	-1.16948	1.46886e-07	down	Leucinic acid	Lipids and lipid-like molecules	1.41253	1.34602	2.3226e-12	up	2-oxoglutarate	Organic acids and derivatives	1.29177	6.5388	1.23788e-08	up
Pantothenic acid	CoEnzyme and vitamins	1.45868	1.27348	1.39909e-06	up	Sinapic acid	Phenylpropanoids and polyketides	1.26313	-2.37252	1.33057e-06	down	Citramalic acid	Lipids and lipid-like molecules	1.27904	5.94566	2.33843e-08	up
Taurine	Organic acids and derivatives	1.38903	2.96779	2.22867e-07	up	Levulinic acid	Organic acids and derivatives	1.40453	-1.19077	5.71861e-09	down	Sorbitol	Carbohydrates and carbohydrate conjugates	1.12228	3.33181	0.000237747	up
2-Hydroxybutyric acid	Organic acids and derivatives	1.40421	1.32657	2.40828e-05	up	Adipic acid	Lipids and lipid-like molecules	1.45989	-2.61745	1.15976e-16	down	D-Glucose	Carbohydrates and carbohydrate conjugates	1.2414	2.4959	0.000202851	up
Leucinic acid	Lipids and lipid-like molecules	1.33268	2.25009	2.55914e-06	up	Caffeic acid	Phenylpropanoids and polyketides	1.3465	-2.8853	1.52698e-08	down	Erythrono-1,4-lactone	Organoheterocyclic compounds	1.13426	-4.33286	7.14145e-11	down
Methylsuccinic acid	Lipids and lipid-like molecules	1.38114	1.83625	9.60082e-07	up	N'-Formylkynurenine	Amino acids, peptides, and analogues	1.35182	-2.64326	8.02735e-10	down	D-Glucuronic Acid	Carbohydrates and carbohydrate conjugates	1.36232	4.16854	2.27405e-10	up
3-Hydroxybutyric acid	Organic acids and derivatives	1.23711	1.07133	0.0224523	up	O-Phosphoethanolamine	Organic acids and derivatives	1.44683	3.14241	5.19082e-13	up	Ascorbic acid	CoEnzyme and vitamins	1.24708	4.41387	1.26369e-07	up
Hydroxypropionic acid	Organic acids and derivatives	1.31211	1.92401	0.000401995	up	LysoPE(18:1(9Z)/0:0)	Lipids and lipid-like molecules	1.3043	1.39968	1.01121e-06	up	Pantothenic acid	CoEnzyme and vitamins	1.33842	3.47269	7.84372e-11	up
Glutaric acid	Organic acids and derivatives	1.38114	1.83625	9.54657e-07	up	1-Palmitoyl-gpe	Lipids and lipid-like molecules	1.29865	1.2235	6.14774e-07	up	Taurine	Organic acids and derivatives	1.33356	5.44909	8.57456e-10	up
L-Lactic acid	Organic acids and derivatives	1.32409	1.7409	8.56158e-05	up	9,10-DHOME	Lipids and lipid-like molecules	1.38466	2.10082	3.35179e-09	up	2-Hydroxybutyric acid	Organic acids and derivatives	1.05982	2.20634	0.00114369	up
Lysope 14:0	Lipids and lipid-like molecules	1.26795	1.31551	0.0104826	up	Linoleic acid	Lipids and lipid-like molecules	1.3237	1.32107	1.2123e-07	up	Leucinic acid	Lipids and lipid-like molecules	1.29173	4.66216	2.59395e-08	up
9(S)-HPODE	Lipids and lipid-like molecules	1.30149	2.32471	0.000612163	up	Urocanic acid	Azoles	1.45372	1.61819	6.7746e-12	up	Methylsuccinic acid	Lipids and lipid-like molecules	1.33337	4.57637	1.22952e-09	up
9,10-DHOME	Lipids and lipid-like molecules	1.54831	5.20035	2.91729e-14	up	Ureidoisobutyric acid	Organic acids and derivatives	1.02648	-2.5585	0.000412822	down	Glutaric acid	Organic acids and derivatives	1.33337	4.57637	1.22154e-09	up
Arachidic acid	Lipids and lipid-like molecules	1.34681	5.95796	6.09776e-11	up	Arabinosylhypoxanthine	Nucleosides, nucleotides, and analogues	1.17104	2.02725	5.9266e-06	up	L-Homoserine	Amino acids, peptides, and analogues	1.22527	1.86222	0.000794777	up
Urocanic acid	Azoles	1.28791	1.97059	2.15797e-05	up	D-Fructose 6-Phosphate-Disodium Salt	Carbohydrates and carbohydrate conjugates	1.25271	1.3768	2.27394e-06	up	Phenylpyruvic acid	Benzenoids	1.21093	5.38987	4.70733e-06	up
Ethylmalonic acid	Lipids and lipid-like molecules	1.38114	1.83625	9.49294e-07	up	Oxoadipic acid	Organic acids and derivatives	1.23288	-1.7878	9.59153e-07	down	LysoPE(18:0/0:0)	Lipids and lipid-like molecules	1.15225	-1.29338	7.80168e-11	down
Eudesmic acid	Benzenoids	1.55265	13.815	1.36129e-08	up	D-Glyceraldehyde 3-phosphate	Carbohydrates and carbohydrate conjugates	1.46018	3.03876	3.18678e-14	up	13-HOTE	Lipids and lipid-like molecules	1.23182	-2.30551	2.09426e-09	down
D-Glyceraldehyde 3-phosphate	Carbohydrates and carbohydrate conjugates	1.15909	-1.59781	7.65123e-06	down	2,4-Dihydroxybenzoic acid	Benzenoids	1.43277	-3.07563	4.7565e-14	down	9,10-DHOME	Lipids and lipid-like molecules	1.17934	2.30392	0.000133654	up
N-Acetyl-glucosamine 1-phosphate	Carbohydrates and carbohydrate conjugates	1.00302	1.59539	0.0259628	up	Fumaric acid	Organic acids and derivatives	1.37058	-1.09755	3.40434e-08	down	Urocanic acid	Organoheterocyclic compounds	1.29116	7.74316	3.92052e-15	up
Glucaric acid	Carbohydrates and carbohydrate conjugates	1.51276	3.6341	9.09468e-14	up	D-Ribulose 5-phosphate	Carbohydrates and carbohydrate conjugates	1.33777	1.63021	2.05575e-07	up	Ethylmalonic acid	Lipids and lipid-like molecules	1.33337	4.57637	1.21366e-09	up
Xanthosine	Nucleosides, nucleotides, and analogues	1.24915	1.72277	0.000141213	up	Argininosuccinic acid	Amino acids, peptides, and analogues	1.2194	1.24523	1.71964e-05	up	Aminomalonic acid	Amino acids, peptides, and analogues	1.22878	3.2864	4.6264e-06	up
Uridine diphosphate glucose	Nucleosides, nucleotides, and analogues	1.47794	-5.04772	1.19265e-11	down	Deoxyribose 1-phosphate	Carbohydrates and carbohydrate conjugates	1.00973	1.27225	0.00110819	up	(9S,10E,12Z,15Z)-9-Hydroxy-10,12,15-octadecatrienoic acid	Lipids and lipid-like molecules	1.322	-3.20192	3.67271e-12	down
N-lactoyl-Phenylalanine	Amino acids, peptides, and analogues	1.46207	2.31418	1.39199e-09	up	Tyrosol	Benzenoids	1.39829	-2.06658	9.66735e-12	down	8,15-DiHETE	Lipids and lipid-like molecules	1.30838	1.12548	0.017811	up
m-Coumaric acid	Phenylpropanoids and polyketides	1.27046	2.2777	5.70968e-05	up	5-Methoxytryptophan	Amino acids, peptides, and analogues	1.33419	-2.78133	4.47187e-09	down	Deoxyribose 1-phosphate	Carbohydrates and carbohydrate conjugates	1.3117	-2.3095	1.24503e-12	down
Hexadecanedioic acid	Lipids and lipid-like molecules	1.47738	1.72691	2.26843e-08	up	Carbamoyl phosphate	Organic acids and derivatives	1.44764	3.15438	9.3913e-13	up	N-Acetyl-glucosamine 1-phosphate	Carbohydrates and carbohydrate conjugates	1.21851	1.6546	5.738e-05	up
gamma-Glutamylleucine	Amino acids, peptides, and analogues	1.3875	2.75549	4.22878e-07	up	Xylulose 5-phosphate	Carbohydrates and carbohydrate conjugates	1.33777	1.63021	2.046e-07	up	Glucaric acid	Carbohydrates and carbohydrate conjugates	1.1111	5.20011	1.65052e-09	up
Oxalacetic acid	Organic acids and derivatives	1.33226	1.33621	0.000292122	up	gamma-Glutamylleucine	Amino acids, peptides, and analogues	1.38976	1.88306	6.19421e-11	up	dGDP	Phenylpropanoids and polyketides	1.26447	1.47564	4.24548e-05	up
Methanesulfonic acid	Organic acids and derivatives	1.41192	1.9782	3.08591e-07	up	Methanesulfonic acid	Organic acids and derivatives	1.38273	1.40297	5.15205e-09	up	GDP-L-fucose	Nucleosides, nucleotides, and analogues	1.31161	1.43626	0.000362492	up
13-OxoODE	Lipids and lipid-like molecules	1.4522	1.61317	0.000107319	up	myo-Inositol	Carbohydrates and carbohydrate conjugates	1.46722	2.59185	2.98427e-17	up	D-Malic acid	Organic acids and derivatives	1.30847	3.28226	2.55987e-09	up
9-OxoODE	Lipids and lipid-like molecules	1.47526	1.39659	0.000103838	up	N-acetyl-beta-alanine	Amino acids, peptides, and analogues	1.47193	2.1544	2.69033e-16	up	2'-Deoxyguanosine 5'-monophosphate	Nucleosides, nucleotides, and analogues	1.34862	1.75599	2.15307e-09	up
3-Hydroxyglutaric acid	Organic acids and derivatives	1.333	2.53319	1.75677e-06	up	Glucosamine 6-phosphate	Carbohydrates and carbohydrate conjugates	1.41636	2.11602	6.52707e-11	up	Succinic anhydride	Carbohydrates and carbohydrate conjugates	1.30584	3.38492	6.57831e-10	up
Cysteineglutathione disulfide	Amino acids, peptides, and analogues	1.2689	3.55085	1.6913e-05	up	Inosine	Nucleosides, nucleotides, and analogues	1.17104	2.02725	5.90441e-06	up	gamma-Glutamylleucine	Amino acids, peptides, and analogues	1.2638	3.48443	1.95032e-07	up
N-Acetylasparagine	Amino acids, peptides, and analogues	1.56323	12.33	4.2101e-13	up	Phosphoenolpyruvic acid	Organic acids and derivatives	1.40088	4.56404	5.3419e-11	up	Oxalacetic acid	Organic acids and derivatives	1.36571	3.26224	1.00222e-08	up
3-Amino-4-Hydroxybenzoic Acid	Benzenoids	1.28936	1.99248	7.24941e-05	up	Uric acid	Organoheterocyclic compounds	1.42691	5.15547	1.89858e-12	up	Methanesulfonic acid	Organic acids and derivatives	1.13291	1.86708	0.0017841	up
Phosphoenolpyruvic acid	Organic acids and derivatives	1.14283	1.18881	0.00773294	up	D-Calcium Pantothenate	CoEnzyme and vitamins	1.40707	2.29164	3.16459e-11	up	3-Hydroxyglutaric acid	Organic acids and derivatives	1.28892	5.46397	1.23538e-08	up
Uric acid	Organoheterocyclic compounds	1.15311	1.08734	0.00780735	up	12,13-DHOME	Lipids and lipid-like molecules	1.38466	2.10082	3.33044e-09	up	Cysteineglutathione disulfide	Amino acids, peptides, and analogues	1.3174	7.52257	2.29737e-10	up
9(S)-HPOT	Lipids and lipid-like molecules	1.35975	2.56901	9.91279e-07	up	Glutathione	Amino acids, peptides, and analogues	1.03869	1.17371	0.000526436	up	N-Acetylornithine	Amino acids, peptides, and analogues	1.25102	1.77015	2.08892e-06	up
L-2-Hydroxyglutaric acid	Organic acids and derivatives	1.32994	2.69234	1.7656e-06	up	Levoglucosan	Carbohydrates and carbohydrate conjugates	1.4785	1.81459	1.55292e-17	up	3-Dehydroshikimate	Organic oxygen compounds	1.33198	3.54526	2.83175e-09	up
D-Calcium Pantothenate	CoEnzyme and vitamins	1.36006	2.25581	1.39898e-05	up	Erythrose	Carbohydrates and carbohydrate conjugates	1.26719	2.44133	2.21932e-07	up	D-Glucurono-6,3-lactone	Organoheterocyclic compounds	1.02314	4.16342	4.40011e-08	up
8,11,14-Eicosatrienoic acid	Lipids and lipid-like molecules	1.49595	-1.95357	2.12236e-12	down	4-Hydroxybenzoic acid	Benzenoids	1.40478	-2.08386	4.95497e-12	down	Ureidopropionic acid	Organic acids and derivatives	1.08537	5.51027	1.98944e-06	up
9,12-octadecadienoic acid	Lipids and lipid-like molecules	1.50914	-2.26421	1.04196e-12	down	Mannose 6-phosphate	Carbohydrates and carbohydrate conjugates	1.14316	1.23001	8.806e-05	up	Guanidinosuccinic acid	Amino acids, peptides, and analogues	1.20867	1.61896	6.38713e-05	up
13-L-Hydroperoxylinoleic acid	Organic acids and derivatives	1.28194	5.42408	3.09464e-10	up	Bis(1-inositol) -3,1'-phosphate 1-phosphate	Alcohol and amines	1.3584	-1.26349	9.65517e-11	down	Phosphoenolpyruvic acid	Organic acids and derivatives	1.28807	2.5584	1.33061e-08	up
9,10-epoxyoctadecanoic acid	Lipids and lipid-like molecules	1.04637	3.5716	1.01518e-05	up	2-Amino-4-oxopentanoic acid	Organic acids and derivatives	1.47193	2.1544	2.59425e-16	up	Uric acid	Organoheterocyclic compounds	1.31217	2.7277	1.10116e-09	up
12,13-DHOME	Lipids and lipid-like molecules	1.54831	5.20035	2.65208e-14	up	2-(alpha-D-Mannosyl)-3-phosphoglycerate	Alcohol and amines	1.034	1.53504	0.000679644	up	Mannitol	Carbohydrates and carbohydrate conjugates	1.17578	3.59943	3.35746e-05	up
Uridine diphosphategalactose	Nucleosides, nucleotides, and analogues	1.4816	-5.12714	1.11492e-11	down	2-benzylmalate	Organic acids and derivatives	1.26313	-2.37252	1.32495e-06	down	L-2-Hydroxyglutaric acid	Organic acids and derivatives	1.27904	5.94566	2.32714e-08	up
4-acetoxyphenol	Benzenoids	1.18902	1.11309	0.00822456	up	3-(pyrazol-1-yl) -L-alanine	Amino acids, peptides, and analogues	1.44491	1.41816	1.375e-11	up	L-Alloisoleucine	Amino acids, peptides, and analogues	1.32361	2.73314	3.90021e-11	up
Glutamine	Amino acids, peptides, and analogues	1.37051	1.36453	0.000156047	up	1-Pyrroline-4-hydroxy-2-carboxylate	Organoheterocyclic compounds	1.38297	1.76589	6.85226e-10	up	8,11,14-Eicosatrienoic acid	Lipids and lipid-like molecules	1.38551	-4.41778	5.17177e-21	down
L-2-Amino-6-oxoheptanedioate	Organic acids and derivatives	1.14113	1.25019	0.00840493	up	PysoPS 18:3	Lipids and lipid-like molecules	1.33025	-1.26114	2.72023e-08	down	9,12-octadecadienoic acid	Lipids and lipid-like molecules	1.35842	-2.89572	6.15082e-17	down
3-(pyrazol-1-yl) -L-alanine	Amino acids, peptides, and analogues	1.3048	1.70031	2.96436e-05	up	PysoPE 20:2(2n isomer1)	Lipids and lipid-like molecules	1.41929	1.549	4.94785e-11	up	12,13-DHOME	Lipids and lipid-like molecules	1.17934	2.30392	0.000133292	up
PysoPS 18:3	Lipids and lipid-like molecules	1.3488	-1.30971	1.7407e-10	down	PysoPE 20:2	Lipids and lipid-like molecules	1.41929	1.549	4.9052e-11	up	Levoglucosan	Carbohydrates and carbohydrate conjugates	1.35	3.11764	2.99332e-08	up
PysoPE 20:3(2n isomer1)	Lipids and lipid-like molecules	1.50713	-2.32158	4.93067e-13	down	PysoPE 18:2	Lipids and lipid-like molecules	1.42882	3.07096	2.83057e-11	up	Uridine diphosphate-N-acetylglucosamine	Nucleosides, nucleotides, and analogues	1.35303	3.58308	8.45173e-11	up
PysoPE 20:3	Lipids and lipid-like molecules	1.50713	-2.32158	4.74103e-13	down	PysoPE 16:0(2n isomer)	Lipids and lipid-like molecules	1.29865	1.2235	6.12017e-07	up	2-Oxobutanoate	Organic acids and derivatives	1.32773	7.89367	5.13378e-12	up
PysoPE 20:5(2n isomer1)	Lipids and lipid-like molecules	1.14114	-1.51182	1.81398e-06	down	D-Mannose 1-phosphate	Carbohydrates and carbohydrate conjugates	1.24899	1.29867	2.12504e-06	up	DL-2-hydroxy stearic acid	Lipids and lipid-like molecules	1.2784	-1.16917	1.89806e-11	down
PysoPE 20:5	Lipids and lipid-like molecules	1.14114	-1.51182	1.80486e-06	down	2-Methylglutaric acid	Lipids and lipid-like molecules	1.44634	-2.92295	4.73721e-15	down	(R)-2-Hydroxyhexadecanoic acid	Lipids and lipid-like molecules	1.33258	-1.76986	9.4983e-14	down
PysoPE 18:2	Lipids and lipid-like molecules	1.33743	1.09918	0.018377	up	Hydroxyisocaproic acid	Lipids and lipid-like molecules	1.40209	1.32139	6.27386e-12	up	Bis(1-inositol) -3,1'-phosphate 1-phosphate	-	1.12647	1.61879	0.000628615	up
PysoPE 18:3(2n isomer)	Lipids and lipid-like molecules	1.41939	-1.58631	3.73721e-11	down	L-Methionine	Amino acids, peptides, and analogues	1.20803	-1.04731	6.826e-07	down	Cyclic ADP-ribose	Carbohydrates and carbohydrate conjugates	1.26401	2.78366	5.7861e-07	up
PysoPE 18:3	Lipids and lipid-like molecules	1.42765	-1.56829	2.28014e-11	down	Aspartylphenylalanine	Amino acids, peptides, and analogues	1.48146	5.21288	6.04243e-19	up	2-(alpha-D-Mannosyl)-3-phosphoglycerate	-	1.27147	2.10131	1.32657e-07	up
Glycine linoleate	-	1.46752	3.17814	3.22011e-10	up	Betaine	Amino acids, peptides, and analogues	1.4644	1.5386	1.7905e-13	up	3-(pyrazol-1-yl) -L-alanine	Amino acids, peptides, and analogues	1.37194	4.69274	7.38516e-12	up
Galactaric acid	carbohydrates and carbohydrate conjugates	1.52194	3.556	3.6695e-14	up	Oxidized glutathione	Amino acids, peptides, and analogues	1.07777	1.08463	0.000146408	up	1-Pyrroline-4-hydroxy-2-carboxylate	Organoheterocyclic compounds	1.34138	2.3206	4.70856e-06	up
Hydroxyisocaproic acid	Lipids and lipid-like molecules	1.33803	2.26783	1.80409e-06	up	L-Cysteine	Amino acids, peptides, and analogues	1.26048	-2.70504	1.3127e-05	down	PysoPE 20:2(2n isomer1)	Lipids and lipid-like molecules	1.13935	-1.05554	2.34576e-10	down
Ornithine	Amino acids, peptides, and analogues	1.04511	1.9194	0.00782187	up	Tyramine	Benzenoids	1.05425	-3.87064	1.60785e-07	down	PysoPE 20:2	Lipids and lipid-like molecules	1.13935	-1.05554	2.32654e-10	down
L-Proline	Amino acids, peptides, and analogues	1.16304	1.16999	0.00632982	up	Urea	Organic acids and derivatives	1.27655	1.21536	3.56867e-06	up	PysoPE 20:3(2n isomer1)	Lipids and lipid-like molecules	1.38501	-5.07715	5.56401e-22	down
L-Valine	Amino acids, peptides, and analogues	1.26098	1.01913	0.0109426	up	Protocatechuic acid	Benzenoids	1.41903	-2.61827	2.99028e-13	down	PysoPE 20:3	Lipids and lipid-like molecules	1.38501	-5.07715	4.17301e-22	down
3-Methylhistidine	Amino acids, peptides, and analogues	1.0503	2.08142	0.000962107	up	Biotin	CoEnzyme and vitamins	1.42428	1.64301	1.15892e-12	up	PysoPE 20:4(2n isomer1)	Lipids and lipid-like molecules	1.31829	-2.65653	2.49171e-13	down
5-Hydroxy-L-tryptophan	Amino acids, peptides, and analogues	1.41654	2.60035	3.52031e-08	up	1-Methyladenine	Nucleosides, nucleotides, and analogues	1.36753	-1.31791	5.79505e-09	down	PysoPE 18:0(2n isomer)	Lipids and lipid-like molecules	1.15225	-1.29338	7.72125e-11	down
Pyrrolidonecarboxylic acid	Amino acids, peptides, and analogues	1.26141	1.40767	0.000259994	up	Adenosine	Nucleosides, nucleotides, and analogues	1.39718	-1.5844	2.98145e-10	down	PysoPE 18:3(2n isomer)	Lipids and lipid-like molecules	1.27745	-1.55432	1.94391e-14	down
Aspartylphenylalanine	Amino acids, peptides, and analogues	1.48599	4.13812	3.13346e-10	up	Thymine	Nucleosides, nucleotides, and analogues	1.33938	-2.2775	1.40375e-09	down	PysoPE 18:3	Lipids and lipid-like molecules	1.29576	-1.55726	1.63775e-15	down
Betaine	Amino acids, peptides, and analogues	1.4404	2.26153	2.57219e-09	up	Trigonelline	CoEnzyme and vitamins	1.42476	-1.67715	8.9862e-12	down	1-Aminocyclohexanoic acid	-	1.25709	1.35412	0.00974401	up
4-Hydroxyproline	Amino acids, peptides, and analogues	1.28666	1.23693	0.000377054	up	DL-2-Aminooctanoic acid	Amino acids, peptides, and analogues	1.49025	4.9394	3.86584e-25	up	2-Hydroxy-2-methylbutyric acid	Lipids and lipid-like molecules	1.138	5.33588	2.81469e-08	up
Urea	Organic acids and derivatives	1.40574	3.23009	3.41376e-08	up	Hippuric acid	Benzenoids	1.38657	-1.69482	1.08009e-10	down	Hydroxyisocaproic acid	Lipids and lipid-like molecules	1.29607	4.71901	1.47881e-08	up
Biotin	CoEnzyme and vitamins	1.47734	1.47874	6.66345e-06	up	L-Kynurenine	Amino acids, peptides, and analogues	1.33627	-2.74581	4.72741e-09	down	Homocysteine	Amino acids, peptides, and analogues	1.29226	2.74027	1.86709e-06	up
NAD	Nucleosides, nucleotides, and analogues	1.10369	1.27151	0.012575	up	Kynurenic acid	Amino acids, peptides, and analogues	1.4032	-2.78499	9.61672e-12	down	Glycine	Amino acids, peptides, and analogues	1.31992	1.84155	1.71132e-06	up
Pyridoxine	CoEnzyme and vitamins	1.28294	4.26325	7.76204e-06	up	LysoPC(16:0)	Lipids and lipid-like molecules	1.38579	1.25923	4.45737e-09	up	L-Tyrosine	Amino acids, peptides, and analogues	1.32917	2.48654	9.04015e-12	up
DL-2-Aminooctanoic acid	Amino acids, peptides, and analogues	1.31269	6.05181	8.07021e-12	up	LysoPC(18:2(9Z,12Z))	Lipids and lipid-like molecules	1.44024	2.37327	4.87987e-12	up	L-Lysine	Amino acids, peptides, and analogues	1.27488	1.40475	6.52817e-05	up
Maleic acid	Organic acids and derivatives	1.2496	1.16031	0.00114466	up	LysoPC(20:1(11Z))	Lipids and lipid-like molecules	1.46378	2.52863	4.17189e-14	up	Ornithine	Amino acids, peptides, and analogues	1.28973	2.82618	1.1291e-08	up
LysoPC(16:1(9Z))	Lipids and lipid-like molecules	1.36626	1.37274	0.00142193	up	4-Aminobutanonate	Amino acids, peptides, and analogues	1.24188	-1.9043	3.15336e-07	down	L-Alanine	Amino acids, peptides, and analogues	1.35088	4.02984	1.9719e-14	up
LysoPC(18:1(11Z))	Lipids and lipid-like molecules	1.3524	1.13387	0.0114825	up	Pyridoxamine	Organoheterocyclic compounds	1.25313	-1.69088	1.82608e-07	down	L-Methionine	Amino acids, peptides, and analogues	1.24026	1.28456	5.56134e-06	up
LysoPC(18:2(9Z,12Z))	Lipids and lipid-like molecules	1.45413	1.41242	1.89376e-05	up	Acetylglycine	Amino acids, peptides, and analogues	1.4607	1.5739	9.71825e-14	up	L-Phenylalanine	Amino acids, peptides, and analogues	1.35363	3.73685	2.86326e-13	up
LysoPC(20:1(11Z))	Lipids and lipid-like molecules	1.44448	1.61055	1.39685e-05	up	Aminoadipic acid	Amino acids, peptides, and analogues	1.08164	-1.02621	0.000189731	down	L-Tryptophan	Amino acids, peptides, and analogues	1.26648	1.49197	2.43527e-05	up
Acetylglycine	Amino acids, peptides, and analogues	1.46089	2.01071	1.65961e-09	up	LysoPC(17:0)	Lipids and lipid-like molecules	1.21875	1.13603	1.28336e-05	up	L-Valine	Amino acids, peptides, and analogues	1.28616	2.97112	6.43521e-09	up
Deoxyadenosine	Nucleosides, nucleotides, and analogues	1.36069	1.74716	1.605e-06	up	Glycerophosphocholine	Lipids and lipid-like molecules	1.33853	2.08986	7.75615e-08	up	3-Methylhistidine	Amino acids, peptides, and analogues	1.22262	5.55337	1.02906e-10	up
Succinyladenosine	Nucleosides, nucleotides, and analogues	1.37248	1.73433	9.53809e-07	up	10-Formyltetrahydrofolate	Organoheterocyclic compounds	1.38207	1.16762	1.33214e-09	up	5-Hydroxy-L-tryptophan	Amino acids, peptides, and analogues	1.37402	5.02864	4.7626e-12	up
Pyridoxine 5'-phosphate	CoEnzyme and vitamins	1.1641	-2.94173	2.63215e-06	down	Lysope 18:2 (2N Isomer)	Lipids and lipid-like molecules	1.44024	2.37327	4.82378e-12	up	Pyrrolidonecarboxylic acid	Amino acids, peptides, and analogues	1.36517	3.1889	1.10292e-11	up
Aminoadipic acid	Amino acids, peptides, and analogues	1.39396	2.17639	1.75057e-06	up	L-Acetylcarnitine	Lipids and lipid-like molecules	1.3737	-1.70533	8.5855e-11	down	Aspartylphenylalanine	Amino acids, peptides, and analogues	1.23341	3.54774	8.6671e-06	up
Lysope 18:2 (2N Isomer)	Lipids and lipid-like molecules	1.45413	1.41242	1.88637e-05	up	Thiamine	CoEnzyme and vitamins	1.47204	2.18908	5.16311e-17	up	Betaine	Amino acids, peptides, and analogues	1.35367	4.29962	1.25865e-09	up
L-Acetylcarnitine	Lipids and lipid-like molecules	1.04819	-1.6421	6.74768e-05	down	L-Carnitine	Lipids and lipid-like molecules	1.42955	-1.59744	9.34384e-12	down	Glutathione	Amino acids, peptides, and analogues	1.02815	6.50506	0.000222519	up
Thiamine	CoEnzyme and vitamins	1.44984	1.38784	3.05772e-08	up	2-Pyrrolidinone	Organoheterocyclic compounds	1.02114	5.67736	8.57793e-14	up	Histamine	Amines	1.19946	2.09274	1.14484e-05	up
2-Pyrrolidinone	Organoheterocyclic compounds	1.25181	2.97458	5.68778e-06	up	5-amino-1-[3,4-dihydroxy-5-(hydroxymethyl)oxolan-2-yl]imidazole-4-carboxamide	Nucleosides, nucleotides, and analogues	1.10234	2.14738	5.36889e-05	up	L-Cysteine	Amino acids, peptides, and analogues	1.3143	2.97878	5.53045e-08	up
5-amino-1-[3,4-dihydroxy-5-(hydroxymethyl)oxolan-2-yl]imidazole-4-carboxamide	Nucleosides, nucleotides, and analogues	1.49977	5.9283	3.64914e-12	up	N1-Acetylspermine	Organic acids and derivatives	1.41021	1.52206	1.84793e-11	up	L-Dopa	Amino acids, peptides, and analogues	1.24795	2.02583	0.00024746	up
Tranexamic Acid	Amino acids, peptides, and analogues	1.33373	1.29421	9.64364e-05	up	Isobutyryl-L-carnitine	Lipids and lipid-like molecules	1.17624	-1.0513	1.7481e-06	down	Dimethylglycine	Amino acids, peptides, and analogues	1.35161	1.68073	1.07511e-10	up
4-Aminophenol	Benzenoids	1.2839	1.51975	0.000107457	up	2-Methylbutyroylcarnitine	Lipids and lipid-like molecules	1.43088	-2.28411	2.28822e-13	down	4-Hydroxyproline	Amino acids, peptides, and analogues	1.37817	4.40665	8.24261e-17	up
Sphinganine	Amines	1.36799	1.28219	0.00163562	up	2-Phenylacetamide	Benzenoids	1.08104	4.79803	6.56346e-10	up	Trimethylamine N-oxide	Organic nitrogen compounds	1.35022	3.40676	4.37978e-08	up
N-methyl-L-glutamic Acid	Amino acids, peptides, and analogues	1.36455	2.21433	4.15309e-06	up	1-Butylamine	Amines	1.04629	-1.06949	0.000111399	down	Urea	Organic acids and derivatives	1.36213	5.42891	2.05091e-15	up
5'-Deoxyadenosine	Nucleosides, nucleotides, and analogues	1.36069	1.74716	1.59659e-06	up	2-Aminophenol	Benzenoids	1.30291	-1.982	4.52575e-08	down	4-Hydroxycinnamic acid	Phenylpropanoids and polyketides	1.33574	2.4881	4.15503e-12	up
Maltol	Organoheterocyclic compounds	1.56143	12.7515	3.71558e-13	up	4-Aminophenol	Benzenoids	1.38681	1.07576	2.36175e-08	up	Choline	Organic nitrogen compounds	1.3494	1.63973	1.53156e-10	up
(Z)-4',6-Dihydroxyaurone	Phenylpropanoids and polyketides	1.56382	20.7206	2.52947e-14	up	2-(Methylthio)benzothiazole	Organoheterocyclic compounds	1.41323	-1.10409	6.18238e-12	down	Putrescine	Organic nitrogen compounds	1.15961	1.26039	0.00744514	up
Iminodiacetic acid	Amino acids, peptides, and analogues	1.21241	1.36078	0.0140399	up	Sphinganine	-	1.38315	1.35252	3.42907e-09	up	Deoxyadenosine monophosphate	Nucleosides, nucleotides, and analogues	1.317	2.29387	1.40741e-08	up
Indole-5-carboxylic acid	Organoheterocyclic compounds	1.15182	2.78908	6.93898e-06	up	N-methyl-L-glutamic Acid	Amino acids, peptides, and analogues	1.08094	-1.02806	0.000211178	down	3'-AMP	Nucleosides, nucleotides, and analogues	1.33289	2.13509	1.74231e-10	up
1,2-dioctanoyl PC	Lipids and lipid-like molecules	1.38601	1.31368	0.000783362	up	Thiamine monophosphate	Organoheterocyclic compounds	1.38479	3.2583	1.21781e-09	up	Adenine	Organoheterocyclic compounds	1.32148	2.04709	6.01626e-11	up
Kojibiose	Lipids and lipid-like molecules	1.19925	-1.88543	4.10273e-07	down	(Z)-4',6-Dihydroxyaurone	aurone flavonoids	1.39919	9.31329	3.55873e-15	up	NAD	Nucleosides, nucleotides, and analogues	1.2554	1.81715	0.000290317	up
Oxypurinol	Organoheterocyclic compounds	1.34709	1.15813	9.67458e-05	up	2-Hydroxybenzaldehyde	Organic oxygen compounds	1.34635	-1.6126	2.24251e-09	down	Purine	Nucleosides, nucleotides, and analogues	1.3252	1.34411	1.87196e-07	up
MG(18:2(9Z,12Z)/0:0/0:0)	Lipids and lipid-like molecules	1.29198	1.05167	0.0462028	up	Biliverdin	Organoheterocyclic compounds	1.34366	-2.74161	8.3502e-09	down	Nicotinamide ribotide	Nucleosides, nucleotides, and analogues	1.36229	5.81194	1.90446e-10	up
PC(10:0/10:0)	Lipids and lipid-like molecules	1.46508	-1.78646	3.41142e-13	down	Alanyl-Leucine	Amino acids, peptides, and analogues	1.44134	1.43663	9.64798e-12	up	Niacinamide	CoEnzyme and vitamins	1.18331	1.22734	0.0157113	up
2-Aminomethylpyrimidine (hydrochloride)	Nucleosides, nucleotides, and analogues	1.27618	1.49699	0.000124576	up	MG(18:2(9Z,12Z)/0:0/0:0)	Lipids and lipid-like molecules	1.41801	3.13824	9.7526e-11	up	Indoleacetic acid	Organoheterocyclic compounds	1.31242	2.39948	7.8464e-06	up
Norepinephrine	Hormones and hormone related compunds	1.49734	5.4744	3.9201e-11	up	2-Aminomethylpyrimidine (hydrochloride)	Nucleosides, nucleotides, and analogues	1.3954	1.14564	9.3497e-09	up	4-Guanidinobutanoic acid	Amino acids, peptides, and analogues	1.33805	2.95391	4.03405e-11	up
Linoleoyl ethanolamide	Amines	1.44676	2.10458	3.0836e-07	up	Norepinephrine	Hormones and hormone related compunds	1.38776	2.58313	1.66747e-10	up	Aminocaproic acid	Lipids and lipid-like molecules	1.29971	2.90675	2.42866e-10	up
Butenoyl PAF	Lipids and lipid-like molecules	1.43486	1.58761	2.74612e-05	up	3-Carboxypropyltrimethylammonium	Organic acids and derivatives	1.42919	-1.96837	6.13015e-11	down	Maleic acid	Organic acids and derivatives	1.32571	4.66685	1.70691e-10	up
N-Methyl-a-aminoisobutyric acid	Amino acids, peptides, and analogues	1.44755	3.45477	5.5908e-10	up	PE (18: 1 (9Z) / 0: 0)	Lipids and lipid-like molecules	1.20497	1.57036	1.84448e-05	up	LysoPC(16:1(9Z))	Lipids and lipid-like molecules	1.32748	2.62598	2.82497e-10	up
(1R,6S)-6-Amino-5-oxocyclohex-2-ene-1-carboxylate	-	1.30364	1.54019	5.92108e-05	up	Butenoyl PAF	Lipids and lipid-like molecules	1.47147	2.63793	2.50222e-15	up	LysoPC(18:1(11Z))	Lipids and lipid-like molecules	1.22777	1.34236	6.32091e-05	up
2,4-diacetamino-2,4,6-triphenoxy-D-mannopyranose	Carbohydrates and carbohydrate conjugates	1.18687	4.79456	1.62961e-07	up	N-Methyl-a-aminoisobutyric acid	Amino acids, peptides, and analogues	1.46599	3.295	9.48343e-15	up	LysoPC(18:2(9Z,12Z))	Lipids and lipid-like molecules	1.26813	1.66988	1.46467e-06	up
Piperidone	Organoheterocyclic compounds	1.18585	-1.1172	9.46144e-07	down	(-)-Myristoylcarnitine	Lipids and lipid-like molecules	1.08612	1.23044	0.000385855	up	LysoPC(20:1(11Z))	Lipids and lipid-like molecules	1.30072	1.86603	1.95559e-07	up
4-Hydroxy-L-tryptophan	Amino acids, peptides, and analogues	1.41654	2.60035	3.48801e-08	up	Flavin mononucleotide	Nucleosides, nucleotides, and analogues	1.27308	2.23519	1.13889e-06	up	Succinyladenosine	Nucleosides, nucleotides, and analogues	1.35417	3.88076	7.24164e-10	up
LysoPC 20:1(2n isomer)	Lipids and lipid-like molecules	1.42359	1.53822	8.20638e-05	up	2-O-methyl PAF C-16	Lipids and lipid-like molecules	1.44715	1.39743	2.14033e-12	up	S-methyl-5'-thioadenosine	Nucleosides, nucleotides, and analogues	1.15524	2.02404	7.97921e-05	up
LysoPC 20:3(2n isomer)	Lipids and lipid-like molecules	1.44312	-1.64335	1.95466e-12	down	Folic acid	Benzenoids	1.38207	1.16762	1.3232e-09	up	Aminoadipic acid	Amino acids, peptides, and analogues	1.26298	2.90909	1.11291e-07	up
LysoPC 20:3	Lipids and lipid-like molecules	1.44312	-1.64335	1.89881e-12	down	2,4-diacetamino-2,4,6-triphenoxy-D-mannopyranose	Carbohydrates and carbohydrate conjugates	1.05326	4.9615	2.85541e-13	up	Indole	Organoheterocyclic compounds	1.28344	1.46034	1.8706e-05	up
LysoPC 18:1(2n isomer)	Lipids and lipid-like molecules	1.42269	1.3788	1.01724e-05	up	20,26-Dihydroxyecdysone	Hormones and hormone related compunds	1.45756	1.41971	8.37119e-13	up	5-Aminolevulinic acid	Amino acids, peptides, and analogues	1.30247	2.87001	1.65967e-10	up
LysoPC 18:2(2n isomer1)	Lipids and lipid-like molecules	1.44495	1.62234	2.7226e-07	up	S-Adenosylmethionine	Amino acids, peptides, and analogues	1.33283	-1.13872	1.01546e-08	down	Lysope 18:2 (2N Isomer)	Lipids and lipid-like molecules	1.26813	1.66988	1.45942e-06	up
LysoPC 18:3(2n isomer2)	Lipids and lipid-like molecules	1.40261	-1.27682	1.10828e-11	down	LysoPC 20:1(2n isomer)	Lipids and lipid-like molecules	1.45883	2.60622	1.52071e-13	up	2-Hydroxycinnamic acid	Phenylpropanoids and polyketides	1.33574	2.4881	4.09011e-12	up
LysoPC 16:1(2n isomer)	Lipids and lipid-like molecules	1.30792	1.31397	0.00532553	up	LysoPC 20:2(2n isomer2)	Lipids and lipid-like molecules	1.47956	2.66902	8.06918e-18	up	L-Acetylcarnitine	Lipids and lipid-like molecules	1.17187	3.05812	1.14128e-05	up
Mycosporine glycine	Amino acids, peptides, and analogues	1.05412	-1.24221	2.83993e-05	down	LysoPC 20:2(2n isomer1)	Lipids and lipid-like molecules	1.47956	2.66902	7.49281e-18	up	Thiamine	CoEnzyme and vitamins	1.34469	3.86679	1.72588e-11	up
Carnitine C18:0	Lipids and lipid-like molecules	1.15645	-1.27665	1.34187e-07	down	LysoPC 18:1(2n isomer)	Lipids and lipid-like molecules	1.47639	2.51001	1.0418e-15	up	DL-Stachydrine	-	1.14379	1.11419	0.0405795	up
Carnitine C18:2	Lipids and lipid-like molecules	1.11119	1.75109	0.00839768	up	LysoPC 18:2(2n isomer1)	Lipids and lipid-like molecules	1.48755	3.46977	1.12207e-20	up	L-Norleucine	Amino acids, peptides, and analogues	1.29969	1.41096	4.27639e-05	up
Carnitine C18:3	Lipids and lipid-like molecules	1.22657	-1.76392	2.48799e-07	down	LysoPC 16:0(2n isomer)	Lipids and lipid-like molecules	1.45365	1.41263	6.49114e-13	up	L-Carnitine	Lipids and lipid-like molecules	1.29581	1.53866	0.000816479	up
(2S,3S)-butane-2,3-diol	Alcohol and amines	1.28413	1.00895	0.00632668	up	Carnitine C18:0	Lipids and lipid-like molecules	1.17202	1.80724	4.87462e-05	up	N-Acetyl-L-alanine	Amino acids, peptides, and analogues	1.31062	2.9485	1.65041e-10	up
Ureidosuccinic acid	Amino acids, peptides, and analogues	1.22528	-1.42896	5.32561e-08	down	Carnitine C18:1	Lipids and lipid-like molecules	1.36065	2.77393	1.78125e-08	up	Isobutyryl-L-carnitine	Lipids and lipid-like molecules	1.21708	3.3842	1.02635e-05	up
8-Azaguanine	Organoheterocyclic compounds	1.2616	1.06502	0.00110604	up	Carnitine C18:2	Lipids and lipid-like molecules	1.40116	3.15792	3.84703e-10	up	2-Methylbutyroylcarnitine	Lipids and lipid-like molecules	1.05578	1.536	0.00932626	up
N-Acetylhistamine	Carbohydrates and carbohydrate conjugates	1.37556	4.09454	5.66401e-09	up	L-Palmitoylcarnitine	Lipids and lipid-like molecules	1.17254	2.11238	3.52282e-05	up	Dimethyl fumarate	Lipids and lipid-like molecules	1.16667	1.13881	0.0195422	up
Phenylalanyl-Asparagine	Amino acids, peptides, and analogues	1.17783	4.103	2.01697e-08	up	Carnitine C16:1	Lipids and lipid-like molecules	1.17839	1.7668	3.6804e-05	up	1-Butylamine	Amines	1.30758	1.94873	7.41899e-08	up
Glutamylmethionine	Amino acids, peptides, and analogues	1.34359	2.69698	3.29343e-06	up	Carnitine C16:3	Lipids and lipid-like molecules	1.2763	-1.58847	1.80649e-06	down	Methylcysteine	Amino acids, peptides, and analogues	1.32811	2.06942	3.72891e-10	up
Methionyl-Glutamate	Amino acids, peptides, and analogues	1.10342	3.52027	1.83713e-05	up	Carnitine C14:0	Lipids and lipid-like molecules	1.11272	1.39525	0.000189381	up	2-Aminophenol	Benzenoids	1.17558	2.12205	0.00109823	up
Carnitine C18:1-OH	Lipids and lipid-like molecules	1.33337	2.48374	1.39129e-05	up	Carnitine C5:0 Isomer	Lipids and lipid-like molecules	1.43764	-1.60651	2.04721e-13	down	4-Aminophenol	Benzenoids	1.37642	4.62943	4.2561e-16	up
Carnitine C19	Lipids and lipid-like molecules	1.36252	2.51893	4.91792e-06	up	Butyrylcarnitine	Lipids and lipid-like molecules	1.17733	-1.0538	1.77952e-06	down	Pyrrolidine	Organoheterocyclic compounds	1.29189	3.09087	1.09936e-09	up
(S)-2,3,4,5-tetrahydropyridine-2-carboxylate	Amino acids, peptides, and analogues	1.56132	16.5789	1.27436e-10	up	Ureidosuccinic acid	Amino acids, peptides, and analogues	1.40971	-2.45893	1.67651e-10	down	N-Acetylglutamine	Amino acids, peptides, and analogues	1.11364	2.8168	5.84243e-05	up
N-Methyltyramine	Benzenoids	1.56289	13.88	4.75848e-14	up	Symmetric dimethylarginine	Amino acids, peptides, and analogues	1.40915	-1.31385	1.09447e-09	down	N-Methylalanine	Amino acids, peptides, and analogues	1.35161	1.68073	1.06477e-10	up
2-Dehydro-3-deoxy-L-rhamnonate	Organic acids and derivatives	1.40445	-2.00326	6.83957e-10	down	N-Acetylhistamine	Organic acids and derivatives	1.48231	3.47915	9.37583e-18	up	Sphinganine	Amines	1.11924	2.34446	0.00254543	up
2,5-Diketogluconic acid	-	1.27036	-1.50485	7.26783e-09	down	Phenylalanyl-Asparagine	Amino acids, peptides, and analogues	1.44842	2.11879	8.58172e-14	up	Citicoline	Nucleosides, nucleotides, and analogues	1.32423	2.74263	2.87705e-07	up
alpha-[3-[(Hydroxymethyl)nitrosoamino]propyl]-3-pyridinemethanol	Organoheterocyclic compounds	1.56295	15.9354	2.94583e-14	up	Carnitine C16:2 Isomer1	Lipids and lipid-like molecules	1.34509	2.4666	3.29483e-08	up	N-methyl-L-glutamic Acid	Amino acids, peptides, and analogues	1.25574	2.93674	1.59403e-07	up
beta-Alanyl-L-arginine	Organic acids and derivatives	1.27344	1.02829	0.00218974	up	Carnitine C14:2:DC	Lipids and lipid-like molecules	1.10223	1.39068	0.000247714	up	Phosphorylcholine	-	1.21151	1.32317	0.000714326	up
3-Dimethylallyl-4-hydroxyphenylpyruvate	-	1.51374	-2.97774	3.06492e-14	down	Carnitine C18:1 Isomer1	Lipids and lipid-like molecules	1.36783	3.05611	8.00103e-09	up	Thiamine monophosphate	Organoheterocyclic compounds	1.254	1.3451	0.00792934	up
3-Dehydro-D-glucose 6-phosphate	-	1.29378	1.38213	0.00351134	up	N-Methyl-2-oxoglutaramate	-	1.4034	-2.6582	2.84973e-11	down	Lumazine	Organoheterocyclic compounds	1.30683	2.26767	1.49738e-05	up
Genistein	Isoflavonoids	1.56333	18.0207	8.87594e-11	up	D-Galactosamine	Carbohydrates and carbohydrate conjugates	1.20121	1.47314	2.88232e-05	up	Pyridoxal	Organoheterocyclic compounds	1.1343	1.22446	0.00650124	up
7-(3-Methylbut-2-enyl)-L-tryptophan	-	1.56343	15.1743	1.22208e-10	up	L-Threo-3-Phenylserine	Amino acids, peptides, and analogues	1.46221	1.64688	6.99397e-15	up	2-Hydroxyphenethylamine	Amines	1.35442	3.80083	1.85332e-09	up
Bovinic acid	Lipids and lipid-like molecules	1.47542	2.81633	7.08463e-08	up	2,5-Diketogluconic acid	-	1.37096	-2.06894	4.18703e-09	down	Beta-Alanine	Amino acids, peptides, and analogues	1.35088	4.02984	1.91556e-14	up
Glycitein	Isoflavonoids	1.47062	12.633	4.77045e-15	up	Ecgonine methyl ester	Alkaloids and derivatives	1.44908	-2.79372	3.54819e-15	down	gamma-Glutamylcysteine	Amino acids, peptides, and analogues	1.15959	4.27964	1.05136e-05	up
D-altro-D-manno-Heptose	Carbohydrates and carbohydrate conjugates	1.46495	-1.9404	1.10909e-12	down	gamma-Glutamyl-beta-cyanoalanine	Amino acids, peptides, and analogues	1.46695	2.29471	2.76415e-14	up	2-Aminoisobutyric acid	Amino acids, peptides, and analogues	1.35161	1.68073	1.05463e-10	up
6-Tuliposide B	-	1.55975	12.8019	8.70555e-13	up	3-Dimethylallyl-4-hydroxyphenylpyruvate	-	1.10792	-3.64064	1.22119e-09	down	(S)-b-aminoisobutyric acid	Amino acids, peptides, and analogues	1.35161	1.68073	1.04468e-10	up
18-Hydroxyoleate	Lipids and lipid-like molecules	1.41031	2.4271	1.00732e-06	up	(2E,6E)-10,11-Epoxy-3,7,11-trimethyltridecadienoic acid	-	1.42375	1.51954	6.34273e-11	up	Tryptophyl-Glutamate	Amino acids, peptides, and analogues	1.05763	-1.35464	1.2382e-07	down
Quercetin	Flavonoids	1.07587	2.84647	0.000395203	up	Bovinic acid	Lipids and lipid-like molecules	1.40772	2.85788	4.02149e-11	up	2-Phenylethanol	Benzenoids	1.3627	2.80514	7.37949e-16	up
Scopolin	Phenylpropanoids and polyketides	1.25594	3.99423	3.76137e-05	up	Glycitein	Isoflavonoids	1.44262	9.83155	5.30659e-16	up	Benzaldehyde	Benzenoids	1.3546	2.65904	6.91078e-14	up
Thiamphenicol	Benzenoids	1.56432	16.4396	5.62293e-14	up	Prunasin	Carbohydrates and carbohydrate conjugates	1.42354	3.33445	2.34671e-12	up	Stearoylethanolamide	Amines	1.28322	-1.84914	5.52072e-11	down
Sphinganine 1-phosphate	Lipids and lipid-like molecules	1.39389	1.38477	0.000822242	up	D-4'-Phosphopantothenate	Amino acids, peptides, and analogues	1.14843	1.17298	5.85312e-05	up	Hydroxyquinoline	Organoheterocyclic compounds	1.24565	1.45649	0.000143263	up
S-Acetylphosphopantetheine	-	1.18609	-3.51293	3.19905e-07	down	6,7-Dimethyl-8-(1-D-ribityl)lumazine	Organoheterocyclic compounds	1.15334	6.75673	1.13618e-08	up	o-Tyrosine	Amino acids, peptides, and analogues	1.35363	3.73685	2.80712e-13	up
Isovitexin	Lipids and lipid-like molecules	1.56223	13.2528	3.2979e-14	up	S-(Hercyn-2-yl)-L-cysteine S-oxide	-	1.44315	-1.44229	7.60743e-12	down	1,2-dioctanoyl PC	Lipids and lipid-like molecules	1.27762	1.48561	0.00189683	up
Desacetylmycothiol	-	1.25502	-2.13241	8.18492e-08	down	Isomaltose	Carbohydrates and carbohydrate conjugates	1.21541	1.49143	5.74958e-06	up	Glycyl-Valine	Amino acids, peptides, and analogues	1.27568	2.02298	1.81194e-06	up
Galactosylsphingosine	Lipids and lipid-like molecules	1.3351	-1.29275	4.48921e-10	down	Scopolin	Phenylpropanoids and polyketides	1.28187	2.12555	1.34877e-06	up	6-O-methylguanine	-	1.31599	2.54555	1.96945e-10	up
N6,N6,O-Tridemethylpuromycin-5'-phosphate	-	1.47808	2.32029	5.66366e-09	up	1-Feruloyl-D-glucose	Phenylpropanoids and polyketides	1.46499	-3.66414	8.0102e-16	down	2'-O-Methyladenosine	Nucleosides, nucleotides, and analogues	1.32768	2.09845	1.8059e-09	up
N-Acetyl-N6,O-didemethylpuromycin-5'-phosphate	-	1.55959	15.4744	1.12173e-11	up	(10S)-Juvenile hormone III diol phosphate	-	1.46077	-2.33407	3.25825e-14	down	MG(18:2(9Z,12Z)/0:0/0:0)	Lipids and lipid-like molecules	1.27351	1.1582	0.00226236	up
THF-L-Glutamate	Organoheterocyclic compounds	1.34452	2.0009	9.42332e-05	up	Riboflavin reduced	Organoheterocyclic compounds	1.4814	-2.91871	3.25615e-18	down	PC(10:0/10:0)	Lipids and lipid-like molecules	1.38066	-4.33765	7.68625e-21	down
Robinin	Flavonoids	1.02518	-3.28651	7.07887e-08	down	Acetyl-maltose	Carbohydrates and carbohydrate conjugates	1.39564	-3.60958	4.43095e-10	down	2-Aminomethylpyrimidine (hydrochloride)	Nucleosides, nucleotides, and analogues	1.37972	4.23036	6.35024e-17	up
4-Hydroxyisoleucine	-	1.4073	-1.84589	3.98628e-12	down	Ergosta-5,7,22,24(28)-tetraen-3beta-ol	-	1.30961	-2.68133	1.17598e-07	down	(R)-(-)-2-phenylglycine	Amino acids, peptides, and analogues	1.3581	3.93962	2.6606e-14	up
3',4'-dimethoxyflavone	Flavonoids	1.56132	12.3363	5.34379e-13	up	Isovitexin	Lipids and lipid-like molecules	1.35956	8.92408	8.46453e-14	up	L-Isoleucine	Amino acids, peptides, and analogues	1.306	2.94332	3.23033e-10	up
Dihydrorobinetin	-	1.49263	8.14624	9.88538e-13	up	Desacetylmycothiol	-	1.04475	-1.30567	0.000108526	down	Phosphocreatine	Amino acids, peptides, and analogues	1.21105	1.35765	0.000587473	up
Linoleoyl glycine	Lipids and lipid-like molecules	1.47233	3.16245	2.02715e-10	up	Geranylgeranyl-PP	Lipids and lipid-like molecules	1.45408	1.45957	3.64152e-13	up	1-Methylguanine	Organoheterocyclic compounds	1.31676	2.47452	1.20633e-10	up
PI-103	Organoheterocyclic compounds	1.44512	11.8711	3.77396e-06	up	Quercetin 3-glucoside	Flavonoids	1.22982	-2.35162	4.6536e-06	down	9-Octadecenal	Lipids and lipid-like molecules	1.17891	1.31167	0.0144021	up
Palmitoyl dopamine	-	1.17023	-1.17273	9.16864e-08	down	1-Nitro-7-hydroxy-8-glutathionyl-7,8-dihydronaphthalene	Amino acids, peptides, and analogues	1.33098	-4.06393	8.56768e-09	down	Butenoyl PAF	Lipids and lipid-like molecules	1.29656	1.79696	5.7661e-07	up
Methylcarbamyl PAF C-16	Lipids and lipid-like molecules	1.46075	1.43078	1.18985e-05	up	D-Gal alpha 1->6D-Gal alpha 1->6D-Glucose	Carbohydrates and carbohydrate conjugates	1.36806	2.57017	2.46419e-09	up	N-Methyl-a-aminoisobutyric acid	Amino acids, peptides, and analogues	1.36379	7.47125	7.92907e-13	up
2,4-Dihydroxy-2,5-dimethyl-3(2H)-furanone	-	1.55862	12.521	1.82532e-12	up	N6,N6,O-Tridemethylpuromycin-5'-phosphate	-	1.45651	1.59333	1.98398e-13	up	Biotin amide	Organoheterocyclic compounds	1.24176	3.27055	7.284e-06	up
Delphinidin 3-O-galactoside	-	1.11483	-2.25381	1.70383e-05	down	N-Acetyl-N6,O-didemethylpuromycin-5'-phosphate	-	1.4608	12.8154	1.03798e-18	up	(1R,6S)-6-Amino-5-oxocyclohex-2-ene-1-carboxylate	-	1.3771	4.53043	4.57e-16	up
PE(17:0/0:0)	Lipids and lipid-like molecules	1.27494	-1.05892	4.19779e-07	down	THF-L-Glutamate	Organoheterocyclic compounds	1.01767	1.99984	0.00107636	up	S-adenosylmethionine	Amino acids, peptides, and analogues	1.25079	3.15529	9.27547e-07	up
Cytochalasin H	Alkaloids and derivatives	1.48703	-2.803	5.12567e-13	down	Scolymoside	Phenylpropanoids and polyketides	1.36839	-3.97572	5.17147e-09	down	4-Hydroxy-L-tryptophan	Amino acids, peptides, and analogues	1.37402	5.02864	4.69256e-12	up
PS(18:1(9Z)/0:0)	Lipids and lipid-like molecules	1.45758	1.35952	2.95542e-05	up	(6R)-10-Formyltetrahydropteroyldiglutamate	-	1.32337	9.84361	2.31312e-15	up	LysoPC 20:1(2n isomer)	Lipids and lipid-like molecules	1.29867	1.79042	4.57905e-07	up
Isoleucyl-Threonine	Amino acids, peptides, and analogues	1.05231	4.07162	5.02336e-09	up	Robinin	Flavonoids	1.17436	-2.74704	2.46525e-05	down	LysoPC 20:3(2n isomer)	Lipids and lipid-like molecules	1.37917	-4.09113	9.4874e-21	down
Valyl-Threonine	Amino acids, peptides, and analogues	1.10414	4.56402	2.29404e-08	up	Eriocitrin	Benzenoids	1.44894	-2.6481	2.79172e-14	down	LysoPC 20:3	Lipids and lipid-like molecules	1.37917	-4.09113	8.13205e-21	down
Pro-Ile	Amino acids, peptides, and analogues	1.42834	7.12023	4.76555e-13	up	Alanylglycine	Amino acids, peptides, and analogues	1.44295	2.5455	1.26901e-12	up	LysoPC 18:1(2n isomer)	Lipids and lipid-like molecules	1.27651	1.19907	0.000289821	up
Phenylalanyl-Glutamate	Amino acids, peptides, and analogues	1.39027	3.17989	9.29624e-08	up	4-Hydroxyisoleucine	-	1.47072	-3.87306	1.66481e-17	down	LysoPC 18:3(2n isomer2)	Lipids and lipid-like molecules	1.18742	-1.24897	2.05128e-12	down
Gln Tyr Lys	Amino acids, peptides, and analogues	1.55786	15.5775	3.78914e-09	up	Ethyl-L-NIO	-	1.45892	-1.46162	2.56646e-16	down	LysoPC 16:1(2n isomer)	Lipids and lipid-like molecules	1.31552	2.47658	1.27069e-09	up
Glutamylvaline	Amino acids, peptides, and analogues	1.44617	3.09739	5.98667e-09	up	Palmitoyl dopamine	-	1.32804	-1.64898	9.16915e-08	down	Mycosporine glycine	Amino acids, peptides, and analogues	1.07007	-1.09707	4.56322e-07	down
LysoPA(18:2(9Z,12Z)/0:0)	Lipids and lipid-like molecules	1.37115	1.12054	0.00669664	up	Methylcarbamyl PAF C-16	Lipids and lipid-like molecules	1.44673	2.31934	1.16821e-12	up	Alanyl-Tyrosine	Amino acids, peptides, and analogues	1.31143	6.06848	4.8004e-12	up
Bilirubin glucuronide	Organoheterocyclic compounds	1.23855	-1.81118	1.42932e-07	down	2,4-Dihydroxy-2,5-dimethyl-3(2H)-furanone	-	1.4048	6.7845	2.83226e-11	up	Carnitine C18:0	Lipids and lipid-like molecules	1.02172	1.64387	0.0253337	up
4-Phosphopantothenoylcysteine	Organic acids and derivatives	1.26366	1.50885	0.000305183	up	Delphinidin 3-O-galactoside	-	1.20407	-1.23844	3.16564e-06	down	Carnitine C18:1	Lipids and lipid-like molecules	1.30732	4.27874	8.77368e-09	up
cis-beta-D-Glucosyl-2-hydroxycinnamate	Carbohydrates and carbohydrate conjugates	1.09842	-1.5735	1.72348e-06	down	Isoleucyl-Threonine	Amino acids, peptides, and analogues	1.4809	3.61874	3.48371e-18	up	Carnitine C18:2	Lipids and lipid-like molecules	1.02087	4.41818	6.3281e-06	up
Dioscin;3-O-[alpha-L-Rha-(1->4)-[alpha-L-Rha-(1->2)]-beta-D-Glc]diosgenin	Lipids and lipid-like molecules	1.39062	1.18376	0.00244466	up	Valyl-Threonine	Amino acids, peptides, and analogues	1.48978	4.28162	1.7231e-21	up	L-Palmitoylcarnitine	Lipids and lipid-like molecules	1.20036	2.68411	3.22637e-05	up
3 beta,7 alpha-Dihydroxy-5-cholestenoate	Lipids and lipid-like molecules	1.43787	4.14067	7.85814e-09	up	Pro-Ile	Amino acids, peptides, and analogues	1.28173	4.75527	9.33599e-08	up	Carnitine C5:0 Isomer	Lipids and lipid-like molecules	1.22047	2.2782	6.38491e-05	up
5,7-Dihydroxy-3',4',5'-trimethoxyflavone	Flavonoids	1.56078	16.2823	4.30707e-12	up	Ser-Gly-Ser	Amino acids, peptides, and analogues	1.48349	4.34278	2.29127e-19	up	Carnitine C5:0	Lipids and lipid-like molecules	1.27852	3.59007	2.46661e-07	up
Propyl gallate	Benzenoids	1.52229	12.0679	2.40393e-15	up	Phenylalanyl-Glutamate	Amino acids, peptides, and analogues	1.3656	2.65461	1.20851e-09	up	Butyrylcarnitine	Lipids and lipid-like molecules	1.21597	3.31484	6.86546e-06	up
Cer(d18:0/14:0)	Lipids and lipid-like molecules	1.47244	-2.33524	5.18384e-12	down	Gly-Ile-Asp	Amino acids, peptides, and analogues	1.43866	-2.81852	2.04551e-13	down	1,3-Diphenylguanidine	-	1.31295	-3.0065	4.27617e-13	down
15(S)-HPETE	Lipids and lipid-like molecules	1.55781	12.9476	7.44499e-10	up	Glutamylvaline	Amino acids, peptides, and analogues	1.43303	3.16313	9.19926e-12	up	(2S,3S)-butane-2,3-diol	-	1.0938	1.6378	0.00472079	up
Ectoine	Amino acids, peptides, and analogues	1.51154	2.61584	9.65793e-13	up	meso-2,6-Diaminoheptanedioate	Amino acids, peptides, and analogues	1.47715	-3.08706	5.23187e-17	down	Ureidosuccinic acid	Amino acids, peptides, and analogues	1.20319	1.64781	0.000234874	up
Umbelliferone	Phenylpropanoids and polyketides	1.22041	1.81679	0.000769133	up	L-Fuculose	Lipids and lipid-like molecules	1.3477	-1.28538	1.96071e-10	down	L-2-aminobutanoate	Amino acids, peptides, and analogues	1.34944	1.69272	6.23719e-11	up
(E)-3-[4-[(2S,3R,4S,5S,6R)-3,4,5-trihydroxy-6-(hydroxymethyl)oxan-2-yl]oxyphenyl]prop-2-enoic acid	-	1.1175	-1.67584	1.41554e-06	down	Bilirubin glucuronide	Organoheterocyclic compounds	1.24779	-1.5156	2.83353e-07	down	Phenylalanyl-Methionine	Amino acids, peptides, and analogues	1.36242	4.10423	5.11831e-10	up
Naringenin-7-O-glucoside	Lipids and lipid-like molecules	1.56189	16.4528	1.18647e-13	up	D-Pantothenoyl-L-cysteine	Organic acids and derivatives	1.09359	3.14779	6.22671e-05	up	Glutamylmethionine	Amino acids, peptides, and analogues	1.20837	2.10585	0.000156712	up
alpha- Kainic acid	-	1.2227	1.39397	0.00152574	up	p-Octopamine	Benzenoids	1.368	-1.14053	3.67901e-09	down	Methionyl-Glutamate	Amino acids, peptides, and analogues	1.21815	2.15101	9.3446e-05	up
Quinolin-2-ol	-	1.32622	6.82674	8.28504e-10	up	cis-beta-D-Glucosyl-2-hydroxycinnamate	Carbohydrates and carbohydrate conjugates	1.2424	-1.28864	2.1166e-06	down	Carnitine C18:1 Isomer1	Lipids and lipid-like molecules	1.30277	4.49059	1.13914e-07	up
3',5'-Cyclic Inosine monophosphate	-	1.19466	-3.16245	4.92308e-06	down	1-O-Sinapoyl-beta-D-glucose	Phenylpropanoids and polyketides	1.32528	-1.65246	4.46916e-09	down	Carnitine C18:1-OH	Lipids and lipid-like molecules	1.02659	4.73893	2.05964e-07	up
LysoPC(P-16:0)	Lipids and lipid-like molecules	1.43454	1.21819	7.8314e-05	up	Asymmetric dimethylarginine	Amino acids, peptides, and analogues	1.44696	3.80379	2.04608e-13	up	Carnitine C19	Lipids and lipid-like molecules	1.0806	4.77182	5.96917e-07	up
Quercetin 3-O-(6''-acetyl-glucoside)	-	1.38397	6.17899	1.42235e-05	up	Propyl gallate	Benzenoids	1.3876	9.70234	7.59338e-16	up	2-Iminobutanoate	-	1.32518	2.05459	7.13387e-11	up
LysoPC(O-18:0)	Lipids and lipid-like molecules	1.17013	-1.3002	8.70072e-07	down	15(S)-HPETE	Lipids and lipid-like molecules	1.36116	12.0603	4.58822e-15	up	N-Methylaniline	Amines	1.24446	1.2708	0.000691763	up
alpha-Methylphenylalanine	Phenylpropanoids and polyketides	1.56336	17.6132	3.13078e-14	up	Ectoine	Amino acids, peptides, and analogues	1.48182	2.7865	4.30995e-17	up	2,3,6-Trihydroxypyridine	-	1.22162	3.13402	1.68016e-05	up
LysoPC(P-18:0)	-	1.35058	1.41348	0.00144415	up	Protoporphyrin IX	-	1.42284	3.13289	5.31396e-11	up	5-Hydroxy-2,4-dioxopentanoate	-	1.32299	1.73175	4.89967e-09	up
4-Oxo-2-nonenal	Organooxygen compounds	1.40324	-1.66539	4.22697e-09	down	Histidinyl-Leucine	Amino acids, peptides, and analogues	1.00993	1.80728	0.000274026	up	D-Galactose	Carbohydrates and carbohydrate conjugates	1.35258	-2.17873	2.76682e-15	down
Galacto-N-biose	Carbohydrates and carbohydrate conjugates	1.56325	15.2254	2.26658e-13	up	Aesculin	Phenylpropanoids and polyketides	1.12159	-1.33996	1.19441e-05	down	2,5-Diketogluconic acid	-	1.31266	2.66191	1.51093e-06	up
3-Amino-2,3-dihydrobenzoic acid	Amino acids, peptides, and analogues	1.37359	1.93256	2.11719e-06	up	Daidzin	Isoflavonoids	1.39763	11.7364	2.63201e-16	up	gamma-Glutamyl-beta-aminopropiononitrile	Amino acids, peptides, and analogues	1.32559	2.37436	8.24232e-11	up
Aucubin	Lipids and lipid-like molecules	1.21903	1.45893	0.00140222	up	(E)-3-[4-[(2S,3R,4S,5S,6R)-3,4,5-trihydroxy-6-(hydroxymethyl)oxan-2-yl]oxyphenyl]prop-2-enoic acid	-	1.20737	-1.21726	7.22533e-06	down	L-Arogenate	Amino acids, peptides, and analogues	1.33487	1.66285	1.07921e-07	up
3-(2-Hydroxyphenyl)propanoic acid	Phenylpropanoids and polyketides	1.56377	14.3314	4.09494e-13	up	Quercetin 3-galactoside	Flavonoids	1.26081	-2.76582	1.39184e-06	down	beta-Alanyl-L-arginine	Amino acids, peptides, and analogues	1.33019	2.50337	1.31349e-11	up
Genistin	Isoflavonoids	1.16578	7.20296	5.20358e-05	up	1-Galloyl-glucose	Phenylpropanoids and polyketides	1.40954	5.26934	1.20689e-11	up	Isopentenyl pyrophosphate	Lipids and lipid-like molecules	1.35029	1.22671	0.000597913	up
(+)-Norpseudoephedrine	-	1.56316	13.6481	3.29063e-14	up	Quercitrin	Flavonoids	1.09324	-1.89708	0.000196503	down	3-Dimethylallyl-4-hydroxyphenylpyruvate	-	1.36943	-4.59674	2.43717e-16	down
Allantoic acid	Amino acids, peptides, and analogues	1.23838	-1.50738	5.31466e-08	down	Kaempferol-3-O-rutinoside	Flavonoids	1.35117	-3.49845	1.74231e-08	down	3-Dehydro-D-glucose 6-phosphate	-	1.23856	2.44307	8.40274e-07	up
Arabinonic acid	Carbohydrates and carbohydrate conjugates	1.47151	2.48327	1.00298e-10	up	rutin	Flavonoids	1.34119	-3.54374	2.12938e-08	down	Bovinic acid	Lipids and lipid-like molecules	1.27751	2.99583	1.76624e-07	up
N-hexadecyl hydroxyproline	-	1.35417	1.91478	1.10416e-05	up	Kaempferol-3-O-glucoside	Flavonoids	1.18996	-1.97678	1.75049e-05	down	Glycitein	Isoflavonoids	1.27445	8.4343	4.49373e-11	up
Cycloleucine	Amino acids, peptides, and analogues	1.39032	1.38514	3.60417e-07	up	3-Hexenedioic acid	Lipids and lipid-like molecules	1.39481	-1.13571	1.3277e-09	down	N-Glucosylnicotinate	-	1.25007	1.04779	0.0309328	up
						2,4,6-Trihydroxybenzoic acid	Benzenoids	1.43432	-3.17723	4.0653e-14	down	D-altro-D-manno-Heptose	Carbohydrates and carbohydrate conjugates	1.31123	1.93409	1.69795e-07	up
						Quercetin 3-O-(6''-acetyl-glucoside)	-	1.03391	3.79389	5.92275e-08	up	beta-D-3-Ribofuranosyluric acid	Organoheterocyclic compounds	1.31714	3.89767	7.32852e-09	up
						alpha-Methylphenylalanine	Phenylpropanoids and polyketides	1.493	7.96321	1.98481e-31	up	S-Formylglutathione	Amino acids, peptides, and analogues	1.2609	2.73153	2.71964e-06	up
						LysoPC(P-18:0)	-	1.35866	5.56879	2.1344e-13	up	Sophoraflavanone B	-	1.15815	-2.67768	8.22204e-08	down
						4-Oxo-2-nonenal	Organic oxygen compounds	1.34851	-1.61621	4.54974e-09	down	Scopolin	Phenylpropanoids and polyketides	1.07604	4.71064	1.34394e-07	up
						Propionylcarnitine	Lipids and lipid-like molecules	1.19705	-1.92462	1.42906e-06	down	delta-(L-2-Aminoadipyl)-L-cysteinyl-D-valine	-	1.35891	3.64189	9.60633e-14	up
						Galacto-N-biose	Carbohydrates and carbohydrate conjugates	1.48478	8.06131	3.63136e-20	up	Acetyl-maltose	Carbohydrates and carbohydrate conjugates	1.33197	4.51269	3.98095e-11	up
						3-Amino-2,3-dihydrobenzoic acid	Amino acids, peptides, and analogues	1.46775	2.44889	6.64325e-15	up	3alpha,12alpha-Dihydroxy-5beta-chol-6-enoate	-	1.35483	5.16218	6.12045e-10	up
						Arbutin	Carbohydrates and carbohydrate conjugates	1.23338	4.01337	1.01164e-06	up	Isovitexin	Lipids and lipid-like molecules	1.30582	10.6944	1.59862e-15	up
						Genistin	Isoflavonoids	1.4509	7.43691	1.07701e-14	up	Galactosylsphingosine	Lipids and lipid-like molecules	1.20506	-1.2859	4.58943e-12	down
						Luteolin 7-glucoside	Flavonoids	1.43425	-3.94471	9.37731e-14	down	Quercetin 3-glucoside	Flavonoids	1.27789	-3.48969	2.05224e-11	down
						Dihydromyricetin	Flavonoids	1.18264	-2.26454	1.85177e-05	down	dTDP-D-glucose	Nucleosides, nucleotides, and analogues	1.33377	3.01679	7.32833e-09	up
						(+)-Norpseudoephedrine	-	1.2681	8.02861	2.0338e-14	up	ADP-glucose	Nucleosides, nucleotides, and analogues	1.24262	1.25618	0.011429	up
						Bicine	Amino acids, peptides, and analogues	1.41338	1.28501	2.43677e-10	up	Scolymoside	Phenylpropanoids and polyketides	1.14503	-6.22029	1.50558e-11	down
						Allantoic acid	Amino acids, peptides, and analogues	1.3575	-1.87125	2.82895e-09	down	(6R)-10-Formyltetrahydropteroyldiglutamate	-	1.35931	13.8119	2.76616e-22	up
						Arabinonic acid	Carbohydrates and carbohydrate conjugates	1.47336	1.34476	8.06669e-16	up	Pelargonin	Flavonoids	1.31678	13.276	6.25301e-17	up
						2-Amino-2-deoxy-D-gluconate	Amino acids, peptides, and analogues	1.4673	-1.50213	2.6255e-17	down	N-arachidonoyl dihydroxypropylamine	-	1.36022	-4.8924	7.90986e-16	down
						N, N-dimethyldodecylamine N-oxide	Amines	1.18933	1.82302	1.40928e-05	up	Palmitoyl dopamine	-	1.36714	-4.98051	7.07615e-16	down
						Isosphingolipin	-	1.43902	-2.57285	3.76466e-13	down	Methylcarbamyl PAF C-16	Lipids and lipid-like molecules	1.27213	1.69011	8.81977e-07	up
												Farnesyl acetate	Lipids and lipid-like molecules	1.3099	-1.54677	3.67284e-13	down
												Leukotriene E4-d5	-	1.31857	2.44459	2.36117e-06	up
												Cytochalasin H	Alkaloids and derivatives	1.12755	-3.15748	7.95038e-09	down
												PS(18:1(9Z)/0:0)	Lipids and lipid-like molecules	1.26927	1.69085	2.16521e-06	up
												Isoleucyl-Threonine	Amino acids, peptides, and analogues	1.09212	5.68857	2.46054e-10	up
												Valyl-Threonine	Amino acids, peptides, and analogues	1.34203	5.18897	1.32551e-11	up
												Serylglutamine	Amino acids, peptides, and analogues	1.24938	1.98661	0.000232116	up
												Phenylalanyl-Glutamate	Amino acids, peptides, and analogues	1.36166	4.23198	4.86998e-13	up
												Glutamylvaline	Amino acids, peptides, and analogues	1.24618	3.576	4.07158e-07	up
												LysoPA(18:2(9Z,12Z)/0:0)	Lipids and lipid-like molecules	1.25358	1.56323	4.17877e-06	up
												Trans-4-hydroxy-D-proline	-	1.03803	-1.42416	1.46062e-06	down
												dTDP-D-galactose	Lipids and lipid-like molecules	1.3311	2.94126	1.69675e-08	up
												5-Hydroxypentanoate	-	1.32903	2.37494	8.55278e-11	up
												5-Acetamidovalerate	Lipids and lipid-like molecules	1.36066	4.34041	4.25526e-11	up
												4-Phosphopantothenoylcysteine	Organic acids and derivatives	1.36016	6.44441	1.38169e-12	up
												cis-beta-D-Glucosyl-2-hydroxycinnamate	Carbohydrates and carbohydrate conjugates	1.27811	2.52162	1.5507e-05	up
												Dioscin;3-O-[alpha-L-Rha-(1->4)-[alpha-L-Rha-(1->2)]-beta-D-Glc]diosgenin	Lipids and lipid-like molecules	1.2038	1.40737	0.000195103	up
												1-O-Sinapoyl-beta-D-glucose	Phenylpropanoids and polyketides	1.00204	1.66199	0.0172295	up
												LysoSM(d18:1)	Lipids and lipid-like molecules	1.32709	-1.86748	7.2912e-19	down
												Selenomethyl selenocysteine	Amino acids, peptides, and analogues	1.35806	3.69729	8.20814e-14	up
												Asymmetric dimethylarginine	Amino acids, peptides, and analogues	1.03415	5.25972	9.21774e-10	up
												Propyl gallate	Benzenoids	1.3543	14.2551	2.46863e-22	up
												Cer(d18:0/14:0)	Lipids and lipid-like molecules	1.3731	-2.87455	4.38307e-19	down
												15(S)-HPETE	Lipids and lipid-like molecules	1.27734	13.7885	4.79001e-15	up
												Ectoine	Amino acids, peptides, and analogues	1.36512	4.1193	7.78021e-10	up
												2,3-Dihydroxy-3-methylbutanoate	Lipids and lipid-like molecules	1.21027	1.83701	6.4004e-05	up
												Umbelliferone	Phenylpropanoids and polyketides	1.23983	2.67117	1.55625e-06	up
												Phlorhizin	Flavonoids	1.05862	-4.44103	6.55666e-10	down
												Daidzin	Isoflavonoids	1.29315	12.3518	4.45643e-15	up
												(E)-3-[4-[(2S,3R,4S,5S,6R)-3,4,5-trihydroxy-6-(hydroxymethyl)oxan-2-yl]oxyphenyl]prop-2-enoic acid	-	1.29096	2.55258	5.37149e-06	up
												1-Galloyl-glucose	Phenylpropanoids and polyketides	1.31566	10.2051	1.92377e-14	up
												Quercitrin	Flavonoids	1.00534	-5.38874	1.5922e-09	down
												Kaempferol-3-O-rutinoside	Flavonoids	1.17028	-6.48707	2.64756e-10	down
												rutin	Flavonoids	1.31324	-5.79624	3.25647e-12	down
												alpha- Kainic acid	-	1.36093	5.57823	3.50313e-11	up
												Kaempferol-3-O-glucoside	Flavonoids	1.30305	-4.74799	4.86383e-12	down
												LysoPC(P-16:0)	Lipids and lipid-like molecules	1.20887	1.53159	0.000346872	up
												Eleutheroside E	Lignans, neolignans and related compounds	1.31618	3.54645	2.79827e-07	up
												Vanylglycol	Benzenoids	1.35791	3.80923	4.75426e-14	up
												LysoPC(P-18:0)	-	1.28804	1.88131	5.02917e-08	up
												DG(16:0/18:1(9Z)/0:0)	Lipids and lipid-like molecules	1.07125	-1.14637	5.84236e-10	down
												Alpha-Linolenoyl ethanolamide	Amines	1.32957	-3.46225	2.7496e-13	down
												3-Amino-2,3-dihydrobenzoic acid	Amino acids, peptides, and analogues	1.33309	3.97125	2.25842e-07	up
												Aucubin	Lipids and lipid-like molecules	1.35896	6.32625	4.36142e-14	up
												Genistin	Isoflavonoids	1.28947	10.0453	1.75056e-13	up
												Morin	Flavonoids	1.138	-5.8514	6.77206e-11	down
												Dihydromyricetin	Flavonoids	1.06053	-4.76079	2.8906e-10	down
												Bicine	Amino acids, peptides, and analogues	1.09284	5.18176	2.08512e-09	up
												N-Carboxyethyl-g-aminobutyric acid	Amino acids, peptides, and analogues	1.2922	2.13697	8.56606e-08	up
												Allantoic acid	Amino acids, peptides, and analogues	1.16409	1.72619	0.000576412	up
												Arabinonic acid	Carbohydrates and carbohydrate conjugates	1.37503	5.9379	1.38407e-13	up
												2-Amino-2-deoxy-D-gluconate	Amino acids, peptides, and analogues	1.00165	3.4322	1.18289e-08	up
												N-hexadecyl hydroxyproline	-	1.277	-2.37629	7.22688e-13	down
												4-Methylbenzaldehyde	Benzenoids	1.35697	3.80779	7.4006e-14	up
												(2E)-Decenoyl-ACP	Amino acids, peptides, and analogues	1.37148	3.26475	1.81542e-12	up
						VIP, the variable importance in the projection value.
						FC, fold change = mean value of peak area obtained from the FF group/mean value of peak area obtained from the ML.
						FF, silkworms reared on formula feed; ML group, silkworms reared on mulberry leaves.

## Sheet: Table S3
Table S3. Mutual significantly different metabolites between the silkworms fed formula feed and those fed mulberry leaves among the midgut, hemolymph and posterior silk gland.
Index	Compounds	cpd_ID	HMDB	Q1 (Da)	Molecular Weight (Da)	Ionization model	Formula	Level
MEDN0012	L-Histidine	C00135	HMDB0000177	154.062	155.07	[M-H]-	C6H9N3O2	A
MEDN0042	L-Asparagine	C00152	HMDB0000168	131.046	132.054	[M-H]-	C4H8N2O3	A
MEDN0047	Homocitrulline	C02427	HMDB0000679	188.104	189.111	[M-H]-	C7H15N3O3	A
MEDN0220	D-Glucose	C00031	HMDB0000122	179.056	180.063	[M-H]-	C6H12O6	A
MEDN0242	Ascorbic acid	C00072	HMDB0000044	175.024	176.032	[M-H]-	C6H8O6	B
MEDN0245	Pantothenic acid	C00864	HMDB0000210	218.103	219.1	[M-H]-	C9H17NO5	B
MEDN0280	Taurine	C00245	HMDB0000251	124.007	125.015	[M-H]-	C2H7NO3S	A
MEDN0284	Leucinic acid	-	HMDB0000665	131.071	132.079	[M-H]-	C6H12O3	A
MEDN0376	9,10-DHOME	C14828	HMDB0004704	313.238	314.246	[M-H]-	C18H34O4	A
MEDN0403	Urocanic acid	C00785	HMDB0000301	137.035	138.043	[M-H]-	C6H6N2O2	A
[truncated: 50 more rows]

## Sheet: Table S4
Table S4. Metabolic pathways were enriched by the significantly different metabolites between silkworms fed formula feed and those fed mulberry leaves among the three tissues.
[truncated: 74 more rows]

[truncated: 2 more sheets: Table S5, Table S6]
